# Supplementary material for: RNA-Sequencing data supports the existence of novel VEGFA splicing events but not of VEGFAxxxb isoforms
Source: Sci Rep. 2017 Mar 3;7:58. doi: 10.1038/s41598-017-00100-3 (PMC5427905; doi:10.1038/s41598-017-00100-3)
Supplement: Supplementary file 2 — Supplementary Suppl Dataset 1 [file 41598_2017_100_MOESM2_ESM.xls]

## Sheet: E-MTAB-513
Suppl Dataset 1: Descriptions of samples and reads from all datasets.
(Updated with new data added to 'Other_datasets' 3 on 19 May 2016)
E-MTAB-513 : ArrayExpress : EMBL-EBI : RNA-Seq of human individual tissues and mixture of 16 tissues (Illumina Body Map)
Tissue	Run	Sex	Description	Source	ReadLen	Paired	Num_reads	Read_file
adipose	ERR030880	female	73-year-old Caucasian	HCT20158	50	PAIRED	77300072	ERR030880_1
adipose	ERR030880	female	73-year-old Caucasian	HCT20158	50	PAIRED	77300072	ERR030880_2
adipose	ERR030888	female	73-year-old Caucasian	HCT20158	75	SINGLE	76269225	ERR030888
adrenal	ERR030881	male	60-year-old Caucasian	HCT20159	50	PAIRED	74472871	ERR030881_1
adrenal	ERR030881	male	60-year-old Caucasian	HCT20159	50	PAIRED	74472871	ERR030881_2
adrenal	ERR030889	male	60-year-old Caucasian	HCT20159	75	SINGLE	76171569	ERR030889
brain	ERR030882	female	77-year-old Caucasian	HCT20160	50	PAIRED	73513047	ERR030882_1
brain	ERR030882	female	77-year-old Caucasian	HCT20160	50	PAIRED	73513047	ERR030882_2
brain	ERR030890	female	77-year-old Caucasian	HCT20160	75	SINGLE	64313204	ERR030890
breast	ERR030883	female	29-year-old Caucasian	HCT20161	50	PAIRED	75862215	ERR030883_1
breast	ERR030883	female	29-year-old Caucasian	HCT20161	50	PAIRED	75862215	ERR030883_2
breast	ERR030891	female	29-year-old Caucasian	HCT20161	75	SINGLE	77195260	ERR030891
colon	ERR030884	female	68-year-old Caucasian	HCT20162	50	PAIRED	82437443	ERR030884_1
colon	ERR030884	female	68-year-old Caucasian	HCT20162	50	PAIRED	82437443	ERR030884_2
colon	ERR030892	female	68-year-old Caucasian	HCT20162	75	SINGLE	80257757	ERR030892
heart	ERR030886	male	77-year-old Caucasian	HCT20143	50	PAIRED	82918784	ERR030886_1
heart	ERR030886	male	77-year-old Caucasian	HCT20143	50	PAIRED	82918784	ERR030886_2
heart	ERR030894	male	77-year-old Caucasian	HCT20143	75	SINGLE	76766862	ERR030894
kidney	ERR030885	female	60-year-old Caucasian	HCT20142	50	PAIRED	80397337	ERR030885_1
kidney	ERR030885	female	60-year-old Caucasian	HCT20142	50	PAIRED	80397337	ERR030885_2
kidney	ERR030893	female	60-year-old Caucasian	HCT20142	75	SINGLE	79772393	ERR030893
leukocyte	ERR030875	male	58-year-old Caucasian	HCT20149	50	PAIRED	81217148	ERR030875_1
leukocyte	ERR030875	male	58-year-old Caucasian	HCT20149	50	PAIRED	81217148	ERR030875_2
leukocyte	ERR030900	male	58-year-old Caucasian	HCT20149	75	SINGLE	82785673	ERR030900
liver	ERR030887	male	37-year-old Caucasian	HCT20144	50	PAIRED	80048623	ERR030887_1
liver	ERR030887	male	37-year-old Caucasian	HCT20144	50	PAIRED	80048623	ERR030887_2
liver	ERR030895	male	37-year-old Caucasian	HCT20144	75	SINGLE	77453877	ERR030895
lung	ERR030879	male	65-year-old Caucasian	HCT20145	50	PAIRED	79296905	ERR030879_1
lung	ERR030879	male	65-year-old Caucasian	HCT20145	50	PAIRED	79296905	ERR030879_2
lung	ERR030896	male	65-year-old Caucasian	HCT20145	75	SINGLE	81255438	ERR030896
lymph node	ERR030878	female	86-year-old Caucasian	HCT20146	50	PAIRED	82078157	ERR030878_1
lymph node	ERR030878	female	86-year-old Caucasian	HCT20146	50	PAIRED	82078157	ERR030878_2
lymph node	ERR030897	female	86-year-old Caucasian	HCT20146	75	SINGLE	81916460	ERR030897
ovary	ERR030874	female	47-year-old African American	HCT20150	50	PAIRED	80946260	ERR030874_1
ovary	ERR030874	female	47-year-old African American	HCT20150	50	PAIRED	80946260	ERR030874_2
ovary	ERR030901	female	47-year-old African American	HCT20150	75	SINGLE	81003052	ERR030901
prostate	ERR030877	male	73-year-old Caucasian	HCT20147	50	PAIRED	82334076	ERR030877_1
prostate	ERR030877	male	73-year-old Caucasian	HCT20147	50	PAIRED	82334076	ERR030877_2
prostate	ERR030898	male	73-year-old Caucasian	HCT20147	75	SINGLE	83319902	ERR030898
skeletal muscle	ERR030876	male	77-year-old Caucasian	HCT20148	50	PAIRED	82111139	ERR030876_1
skeletal muscle	ERR030876	male	77-year-old Caucasian	HCT20148	50	PAIRED	82111139	ERR030876_2
skeletal muscle	ERR030899	male	77-year-old Caucasian	HCT20148	75	SINGLE	82864636	ERR030899
testis	ERR030873	male	19-year-old Caucasian	HCT20151	50	PAIRED	81836199	ERR030873_1
testis	ERR030873	male	19-year-old Caucasian	HCT20151	50	PAIRED	81836199	ERR030873_2
testis	ERR030902	male	19-year-old Caucasian	HCT20151	75	SINGLE	82044319	ERR030902
thyroid	ERR030872	female	60-year-old Caucasian	HCT20152	50	PAIRED	81912887	ERR030872_1
thyroid	ERR030872	female	60-year-old Caucasian	HCT20152	50	PAIRED	81912887	ERR030872_2
thyroid	ERR030903	female	60-year-old Caucasian	HCT20152	75	SINGLE	80246657	ERR030903
16 tissues mixture	ERR030856			HCT20170	100	SINGLE	76447153	ERR030856
16 tissues mixture	ERR030857			HCT20170	100	SINGLE	78243019	ERR030857
16 tissues mixture	ERR030858			HCT20170	100	SINGLE	77229855	ERR030858
16 tissues mixture	ERR030859			HCT20172	100	SINGLE	76274508	ERR030859
16 tissues mixture	ERR030860			HCT20172	100	SINGLE	75929029	ERR030860
16 tissues mixture	ERR030861			HCT20172	100	SINGLE	74756517	ERR030861
16 tissues mixture	ERR030862			HCT20173	100	SINGLE	73420952	ERR030862
16 tissues mixture	ERR030863			HCT20173	100	SINGLE	73520276	ERR030863
16 tissues mixture	ERR030864			HCT20170	100	SINGLE	77258890	ERR030864
16 tissues mixture	ERR030865			HCT20170	100	SINGLE	75982104	ERR030865
16 tissues mixture	ERR030866			HCT20172	100	SINGLE	74249497	ERR030866
16 tissues mixture	ERR030867			HCT20172	100	SINGLE	73773895	ERR030867
16 tissues mixture	ERR030868			HCT20173	100	SINGLE	72451624	ERR030868
16 tissues mixture	ERR030869			HCT20173	100	SINGLE	70743680	ERR030869
16 tissues mixture	ERR030870			HCT20173	100	SINGLE	71937539	ERR030870
16 tissues mixture	ERR030871			HCT20173	100	SINGLE	72321018	ERR030871
TOTALS:							5015542166

## Sheet: E-MTAB-2836
E-MTAB-2836 : ArrayExpress : EMBL-EBI : RNA-seq of coding RNA from tissue samples of 122 human individuals representing 32 different tissues
Tissue	Run	Sex	Description	Source	ReadLen	Paired	Num_reads	Read_file
adipose tissue	ERR315332		adult group-27 V1	fat_a	51	PAIRED	22155180	ERR315332_1
adipose tissue	ERR315332		adult group-27 V1	fat_a	51	PAIRED	22155180	ERR315332_2
adipose tissue	ERR315342		adult group-28 V20	fat_e	51	PAIRED	24372858	ERR315342_1
adipose tissue	ERR315342		adult group-28 V20	fat_e	51	PAIRED	24372858	ERR315342_2
adipose tissue	ERR315343		adult group-28 V20	fat_e	51	PAIRED	4543201	ERR315343_1
adipose tissue	ERR315343		adult group-28 V20	fat_e	51	PAIRED	4543201	ERR315343_2
adipose tissue	ERR315378		adult group-29 V2	fat_x1	51	PAIRED	9810836	ERR315378_1
adipose tissue	ERR315378		adult group-29 V2	fat_x1	51	PAIRED	9810836	ERR315378_2
adipose tissue	ERR315431		adult group-29 V2	fat_x1	51	PAIRED	4105573	ERR315431_1
adipose tissue	ERR315431		adult group-29 V2	fat_x1	51	PAIRED	4105573	ERR315431_2
adipose tissue	ERR579122	female	adult group-106	fat_8b	101	PAIRED	37368054	ERR579122_1
adipose tissue	ERR579122	female	adult group-106	fat_8b	101	PAIRED	37368054	ERR579122_2
adipose tissue	ERR579146	female	adult group-105	fat_8a	101	PAIRED	46627373	ERR579146_1
adipose tissue	ERR579146	female	adult group-105	fat_8a	101	PAIRED	46627373	ERR579146_2
adrenal gland	ERR315335		adult group-1 V119	adrenal_4a	51	PAIRED	10145563	ERR315335_1
adrenal gland	ERR315335		adult group-1 V119	adrenal_4a	51	PAIRED	10145563	ERR315335_2
adrenal gland	ERR315385		adult group-3 V122	adrenal_4d	51	PAIRED	10929920	ERR315385_1
adrenal gland	ERR315385		adult group-3 V122	adrenal_4d	51	PAIRED	10929920	ERR315385_2
adrenal gland	ERR315392		adult group-2 V121	adrenal_4c	51	PAIRED	8998315	ERR315392_1
adrenal gland	ERR315392		adult group-2 V121	adrenal_4c	51	PAIRED	8998315	ERR315392_2
adrenal gland	ERR315417		adult group-3 V122	adrenal_4d	51	PAIRED	11003477	ERR315417_1
adrenal gland	ERR315417		adult group-3 V122	adrenal_4d	51	PAIRED	11003477	ERR315417_2
adrenal gland	ERR315450		adult group-2 V121	adrenal_4c	51	PAIRED	9087841	ERR315450_1
adrenal gland	ERR315450		adult group-2 V121	adrenal_4c	51	PAIRED	9087841	ERR315450_2
adrenal gland	ERR315452		adult group-1 V119	adrenal_4a	51	PAIRED	10241792	ERR315452_1
adrenal gland	ERR315452		adult group-1 V119	adrenal_4a	51	PAIRED	10241792	ERR315452_2
animal ovary	ERR315380		adult group-54 V233	ovary_6a	51	PAIRED	15403247	ERR315380_1
animal ovary	ERR315380		adult group-54 V233	ovary_6a	51	PAIRED	15403247	ERR315380_2
animal ovary	ERR315402		adult group-55 V234	ovary_6b	51	PAIRED	15764627	ERR315402_1
animal ovary	ERR315402		adult group-55 V234	ovary_6b	51	PAIRED	15764627	ERR315402_2
animal ovary	ERR315458		adult group-55 V234	ovary_6b	51	PAIRED	16068834	ERR315458_1
animal ovary	ERR315458		adult group-55 V234	ovary_6b	51	PAIRED	16068834	ERR315458_2
animal ovary	ERR315482		adult group-54 V233	ovary_6a	51	PAIRED	15110219	ERR315482_1
animal ovary	ERR315482		adult group-54 V233	ovary_6a	51	PAIRED	15110219	ERR315482_2
animal ovary	ERR579132	female	adult group-109	ovary_8a	101	PAIRED	36782141	ERR579132_1
animal ovary	ERR579132	female	adult group-109	ovary_8a	101	PAIRED	36782141	ERR579132_2
appendix	ERR315345		adult group-5 V155	appendix_4b	51	PAIRED	8731094	ERR315345_1
appendix	ERR315345		adult group-5 V155	appendix_4b	51	PAIRED	8731094	ERR315345_2
appendix	ERR315366		adult group-5 V155	appendix_4b	51	PAIRED	8752559	ERR315366_1
appendix	ERR315366		adult group-5 V155	appendix_4b	51	PAIRED	8752559	ERR315366_2
appendix	ERR315437		adult group-4 V154	appendix_4a	51	PAIRED	9119785	ERR315437_1
appendix	ERR315437		adult group-4 V154	appendix_4a	51	PAIRED	9119785	ERR315437_2
appendix	ERR315454		adult group-6 V160	appendix_4c	51	PAIRED	9736541	ERR315454_1
appendix	ERR315454		adult group-6 V160	appendix_4c	51	PAIRED	9736541	ERR315454_2
appendix	ERR315465		adult group-4 V154	appendix_4a	51	PAIRED	9189661	ERR315465_1
appendix	ERR315465		adult group-4 V154	appendix_4a	51	PAIRED	9189661	ERR315465_2
appendix	ERR315481		adult group-6 V160	appendix_4c	51	PAIRED	9773476	ERR315481_1
appendix	ERR315481		adult group-6 V160	appendix_4c	51	PAIRED	9773476	ERR315481_2
bladder	ERR315334		adult group-95 V177	urinarybladder_5c	51	PAIRED	6335992	ERR315334_1
bladder	ERR315334		adult group-95 V177	urinarybladder_5c	51	PAIRED	6335992	ERR315334_2
bladder	ERR315355		adult group-94 V176	urinarybladder_5b	51	PAIRED	15939817	ERR315355_1
bladder	ERR315355		adult group-94 V176	urinarybladder_5b	51	PAIRED	15939817	ERR315355_2
bladder	ERR315370		adult group-94 V176	urinarybladder_5b	51	PAIRED	5633845	ERR315370_1
bladder	ERR315370		adult group-94 V176	urinarybladder_5b	51	PAIRED	5633845	ERR315370_2
bladder	ERR315421		adult group-94 V176	urinarybladder_5b	51	PAIRED	5557608	ERR315421_1
bladder	ERR315421		adult group-94 V176	urinarybladder_5b	51	PAIRED	5557608	ERR315421_2
bladder	ERR315447		adult group-95 V177	urinarybladder_5c	51	PAIRED	14409428	ERR315447_1
bladder	ERR315447		adult group-95 V177	urinarybladder_5c	51	PAIRED	14409428	ERR315447_2
bladder	ERR315453		adult group-95 V177	urinarybladder_5c	51	PAIRED	6265687	ERR315453_1
bladder	ERR315453		adult group-95 V177	urinarybladder_5c	51	PAIRED	6265687	ERR315453_2
bone marrow	ERR315333		adult group-10 V250	bonemarrow_6c	51	PAIRED	17182987	ERR315333_1
bone marrow	ERR315333		adult group-10 V250	bonemarrow_6c	51	PAIRED	17182987	ERR315333_2
bone marrow	ERR315395		adult group-10 V250	bonemarrow_6c	51	PAIRED	16953167	ERR315395_1
bone marrow	ERR315395		adult group-10 V250	bonemarrow_6c	51	PAIRED	16953167	ERR315395_2
bone marrow	ERR315396		adult group-8 V248	bonemarrow_6a	51	PAIRED	16506110	ERR315396_1
bone marrow	ERR315396		adult group-8 V248	bonemarrow_6a	51	PAIRED	16506110	ERR315396_2
bone marrow	ERR315404		adult group-9 V249	bonemarrow_6b	51	PAIRED	17223283	ERR315404_1
bone marrow	ERR315404		adult group-9 V249	bonemarrow_6b	51	PAIRED	17223283	ERR315404_2
bone marrow	ERR315406		adult group-9 V249	bonemarrow_6b	51	PAIRED	17421796	ERR315406_1
bone marrow	ERR315406		adult group-9 V249	bonemarrow_6b	51	PAIRED	17421796	ERR315406_2
bone marrow	ERR315425		adult group-7 V230	bonemarrow_5a	51	PAIRED	14755708	ERR315425_1
bone marrow	ERR315425		adult group-7 V230	bonemarrow_5a	51	PAIRED	14755708	ERR315425_2
bone marrow	ERR315469		adult group-7 V230	bonemarrow_5a	51	PAIRED	14932588	ERR315469_1
bone marrow	ERR315469		adult group-7 V230	bonemarrow_5a	51	PAIRED	14932588	ERR315469_2
bone marrow	ERR315486		adult group-8 V248	bonemarrow_6a	51	PAIRED	16306820	ERR315486_1
bone marrow	ERR315486		adult group-8 V248	bonemarrow_6a	51	PAIRED	16306820	ERR315486_2
cerebral cortex	ERR315432		adult group-13 V29	brain_a	51	PAIRED	17585264	ERR315432_1
cerebral cortex	ERR315432		adult group-13 V29	brain_a	51	PAIRED	17585264	ERR315432_2
cerebral cortex	ERR315455		adult group-12 V103	brain_3c	51	PAIRED	24323755	ERR315455_1
cerebral cortex	ERR315455		adult group-12 V103	brain_3c	51	PAIRED	24323755	ERR315455_2
cerebral cortex	ERR315477		adult group-11 V102	brain_3b	51	PAIRED	28466648	ERR315477_1
cerebral cortex	ERR315477		adult group-11 V102	brain_3b	51	PAIRED	28466648	ERR315477_2
colon	ERR315348		adult group-14 V10	colon_a	51	PAIRED	17228587	ERR315348_1
colon	ERR315348		adult group-14 V10	colon_a	51	PAIRED	17228587	ERR315348_2
colon	ERR315357		adult group-15 V11	colon_b	51	PAIRED	42488341	ERR315357_1
colon	ERR315357		adult group-15 V11	colon_b	51	PAIRED	42488341	ERR315357_2
colon	ERR315400		adult group-17 V15	colon_d	51	PAIRED	26360292	ERR315400_1
colon	ERR315400		adult group-17 V15	colon_d	51	PAIRED	26360292	ERR315400_2
colon	ERR315403		adult group-15 V11	colon_b	51	PAIRED	7685293	ERR315403_1
colon	ERR315403		adult group-15 V11	colon_b	51	PAIRED	7685293	ERR315403_2
colon	ERR315462		adult group-18 V22	colon_f	51	PAIRED	14805008	ERR315462_1
colon	ERR315462		adult group-18 V22	colon_f	51	PAIRED	14805008	ERR315462_2
colon	ERR315484		adult group-16 V14	colon_c	51	PAIRED	31728526	ERR315484_1
colon	ERR315484		adult group-16 V14	colon_c	51	PAIRED	31728526	ERR315484_2
colon	ERR579129	male	adult group-97	colon_8b	101	PAIRED	41943492	ERR579129_1
colon	ERR579129	male	adult group-97	colon_8b	101	PAIRED	41943492	ERR579129_2
colon	ERR579148	female	adult group-96	colon_8a	101	PAIRED	51634914	ERR579148_1
colon	ERR579148	female	adult group-96	colon_8a	101	PAIRED	51634914	ERR579148_2
duodenum	ERR315442		adult group-20 V150	duodenum_4c	51	PAIRED	9015118	ERR315442_1
duodenum	ERR315442		adult group-20 V150	duodenum_4c	51	PAIRED	9015118	ERR315442_2
duodenum	ERR315445		adult group-19 V145	duodenum_4b	51	PAIRED	9204058	ERR315445_1
duodenum	ERR315445		adult group-19 V145	duodenum_4b	51	PAIRED	9204058	ERR315445_2
duodenum	ERR315457		adult group-20 V150	duodenum_4c	51	PAIRED	8965453	ERR315457_1
duodenum	ERR315457		adult group-20 V150	duodenum_4c	51	PAIRED	8965453	ERR315457_2
duodenum	ERR315461		adult group-19 V145	duodenum_4b	51	PAIRED	9261605	ERR315461_1
duodenum	ERR315461		adult group-19 V145	duodenum_4b	51	PAIRED	9261605	ERR315461_2
endometrium	ERR315361		adult group-23 V200	endometrium_5a	51	PAIRED	7388853	ERR315361_1
endometrium	ERR315361		adult group-23 V200	endometrium_5a	51	PAIRED	7388853	ERR315361_2
endometrium	ERR315368		adult group-22 V165	endometrium_4b	51	PAIRED	8684958	ERR315368_1
endometrium	ERR315368		adult group-22 V165	endometrium_4b	51	PAIRED	8684958	ERR315368_2
endometrium	ERR315386		adult group-21 V143	endometrium_4a	51	PAIRED	7492575	ERR315386_1
endometrium	ERR315386		adult group-21 V143	endometrium_4a	51	PAIRED	7492575	ERR315386_2
endometrium	ERR315433		adult group-22 V165	endometrium_4b	51	PAIRED	8736265	ERR315433_1
endometrium	ERR315433		adult group-22 V165	endometrium_4b	51	PAIRED	8736265	ERR315433_2
endometrium	ERR315438		adult group-21 V143	endometrium_4a	51	PAIRED	7526336	ERR315438_1
endometrium	ERR315438		adult group-21 V143	endometrium_4a	51	PAIRED	7526336	ERR315438_2
endometrium	ERR315490		adult group-23 V200	endometrium_5a	51	PAIRED	7445571	ERR315490_1
endometrium	ERR315490		adult group-23 V200	endometrium_5a	51	PAIRED	7445571	ERR315490_2
endometrium	ERR315495		adult group-23 V200	endometrium_5a	51	PAIRED	13084530	ERR315495_1
endometrium	ERR315495		adult group-23 V200	endometrium_5a	51	PAIRED	13084530	ERR315495_2
endometrium	ERR579123	female	adult group-98	endometrium_8a	101	PAIRED	38466404	ERR579123_1
endometrium	ERR579123	female	adult group-98	endometrium_8a	101	PAIRED	38466404	ERR579123_2
endometrium	ERR579138	female	adult group-99	endometrium_8b	101	PAIRED	41402074	ERR579138_1
endometrium	ERR579138	female	adult group-99	endometrium_8b	101	PAIRED	41402074	ERR579138_2
esophagus	ERR315362		adult group-25 V184	esophagus_5b	51	PAIRED	15608883	ERR315362_1
esophagus	ERR315362		adult group-25 V184	esophagus_5b	51	PAIRED	15608883	ERR315362_2
esophagus	ERR315398		adult group-26 V185	esophagus_5c	51	PAIRED	17614218	ERR315398_1
esophagus	ERR315398		adult group-26 V185	esophagus_5c	51	PAIRED	17614218	ERR315398_2
esophagus	ERR315411		adult group-25 V184	esophagus_5b	51	PAIRED	15827993	ERR315411_1
esophagus	ERR315411		adult group-25 V184	esophagus_5b	51	PAIRED	15827993	ERR315411_2
esophagus	ERR315434		adult group-24 V183	esophagus_5a	51	PAIRED	13339046	ERR315434_1
esophagus	ERR315434		adult group-24 V183	esophagus_5a	51	PAIRED	13339046	ERR315434_2
esophagus	ERR315472		adult group-26 V185	esophagus_5c	51	PAIRED	17431229	ERR315472_1
esophagus	ERR315472		adult group-26 V185	esophagus_5c	51	PAIRED	17431229	ERR315472_2
esophagus	ERR315489		adult group-24 V183	esophagus_5a	51	PAIRED	13498968	ERR315489_1
esophagus	ERR315489		adult group-24 V183	esophagus_5a	51	PAIRED	13498968	ERR315489_2
fallopian tube	ERR579124	female	adult group-103	fallopiantube_8d	101	PAIRED	33442096	ERR579124_1
fallopian tube	ERR579124	female	adult group-103	fallopiantube_8d	101	PAIRED	33442096	ERR579124_2
fallopian tube	ERR579128	female	adult group-100	fallopiantube_5a	101	PAIRED	16731620	ERR579128_1
fallopian tube	ERR579128	female	adult group-100	fallopiantube_5a	101	PAIRED	16731620	ERR579128_2
fallopian tube	ERR579134	female	adult group-104	fallopiantube_8e	101	PAIRED	32578336	ERR579134_1
fallopian tube	ERR579134	female	adult group-104	fallopiantube_8e	101	PAIRED	32578336	ERR579134_2
fallopian tube	ERR579136	female	adult group-102	fallopiantube_8c	101	PAIRED	36892816	ERR579136_1
fallopian tube	ERR579136	female	adult group-102	fallopiantube_8c	101	PAIRED	36892816	ERR579136_2
fallopian tube	ERR579150	female	adult group-101	fallopiantube_8b	101	PAIRED	38839362	ERR579150_1
fallopian tube	ERR579150	female	adult group-101	fallopiantube_8b	101	PAIRED	38839362	ERR579150_2
fallopian tube	ERR579155	female	adult group-100	fallopiantube_5a	101	PAIRED	17042245	ERR579155_1
fallopian tube	ERR579155	female	adult group-100	fallopiantube_5a	101	PAIRED	17042245	ERR579155_2
gall bladder	ERR315347		adult group-31 V182	gallbladder_5b	51	PAIRED	14991273	ERR315347_1
gall bladder	ERR315347		adult group-31 V182	gallbladder_5b	51	PAIRED	14991273	ERR315347_2
gall bladder	ERR315349		adult group-30 V179	gallbladder_5a	51	PAIRED	6672762	ERR315349_1
gall bladder	ERR315349		adult group-30 V179	gallbladder_5a	51	PAIRED	6672762	ERR315349_2
gall bladder	ERR315360		adult group-32 V186	gallbladder_5c	51	PAIRED	13320755	ERR315360_1
gall bladder	ERR315360		adult group-32 V186	gallbladder_5c	51	PAIRED	13320755	ERR315360_2
gall bladder	ERR315427		adult group-32 V186	gallbladder_5c	51	PAIRED	13212267	ERR315427_1
gall bladder	ERR315427		adult group-32 V186	gallbladder_5c	51	PAIRED	13212267	ERR315427_2
gall bladder	ERR315470		adult group-30 V179	gallbladder_5a	51	PAIRED	6595403	ERR315470_1
gall bladder	ERR315470		adult group-30 V179	gallbladder_5a	51	PAIRED	6595403	ERR315470_2
gall bladder	ERR315474		adult group-30 V179	gallbladder_5a	51	PAIRED	16621424	ERR315474_1
gall bladder	ERR315474		adult group-30 V179	gallbladder_5a	51	PAIRED	16621424	ERR315474_2
gall bladder	ERR315480		adult group-31 V182	gallbladder_5b	51	PAIRED	15208094	ERR315480_1
gall bladder	ERR315480		adult group-31 V182	gallbladder_5b	51	PAIRED	15208094	ERR315480_2
heart	ERR315328		adult group-33 V191	heart_5a	51	PAIRED	13163036	ERR315328_1
heart	ERR315328		adult group-33 V191	heart_5a	51	PAIRED	13163036	ERR315328_2
heart	ERR315331		adult group-36 V237	heart_6b	51	PAIRED	15133526	ERR315331_1
heart	ERR315331		adult group-36 V237	heart_6b	51	PAIRED	15133526	ERR315331_2
heart	ERR315356		adult group-35 V235	heart_6a	51	PAIRED	17732535	ERR315356_1
heart	ERR315356		adult group-35 V235	heart_6a	51	PAIRED	17732535	ERR315356_2
heart	ERR315367		adult group-36 V237	heart_6b	51	PAIRED	15345243	ERR315367_1
heart	ERR315367		adult group-36 V237	heart_6b	51	PAIRED	15345243	ERR315367_2
heart	ERR315384		adult group-34 V195	heart_5b	51	PAIRED	16695109	ERR315384_1
heart	ERR315384		adult group-34 V195	heart_5b	51	PAIRED	16695109	ERR315384_2
heart	ERR315389		adult group-33 V191	heart_5a	51	PAIRED	7896925	ERR315389_1
heart	ERR315389		adult group-33 V191	heart_5a	51	PAIRED	7896925	ERR315389_2
heart	ERR315413		adult group-34 V195	heart_5b	51	PAIRED	16596950	ERR315413_1
heart	ERR315413		adult group-34 V195	heart_5b	51	PAIRED	16596950	ERR315413_2
heart	ERR315430		adult group-35 V235	heart_6a	51	PAIRED	17381370	ERR315430_1
heart	ERR315430		adult group-35 V235	heart_6a	51	PAIRED	17381370	ERR315430_2
heart	ERR315435		adult group-33 V191	heart_5a	51	PAIRED	7834982	ERR315435_1
heart	ERR315435		adult group-33 V191	heart_5a	51	PAIRED	7834982	ERR315435_2
kidney	ERR315383		adult group-40 V24	kidney_d	51	PAIRED	18261280	ERR315383_1
kidney	ERR315383		adult group-40 V24	kidney_d	51	PAIRED	18261280	ERR315383_2
kidney	ERR315443		adult group-38 V6	kidney_b	51	PAIRED	24572266	ERR315443_1
kidney	ERR315443		adult group-38 V6	kidney_b	51	PAIRED	24572266	ERR315443_2
kidney	ERR315468		adult group-39 V23	kidney_c	51	PAIRED	12164943	ERR315468_1
kidney	ERR315468		adult group-39 V23	kidney_c	51	PAIRED	12164943	ERR315468_2
kidney	ERR315494		adult group-37 V5	kidney_a	51	PAIRED	16450970	ERR315494_1
kidney	ERR315494		adult group-37 V5	kidney_a	51	PAIRED	16450970	ERR315494_2
liver	ERR315327		adult group-42 V110	liver_c	51	PAIRED	6129051	ERR315327_1
liver	ERR315327		adult group-42 V110	liver_c	51	PAIRED	6129051	ERR315327_2
liver	ERR315394		adult group-42 V110	liver_c	51	PAIRED	6095986	ERR315394_1
liver	ERR315394		adult group-42 V110	liver_c	51	PAIRED	6095986	ERR315394_2
liver	ERR315414		adult group-43 V111	liver_d	51	PAIRED	22811186	ERR315414_1
liver	ERR315414		adult group-43 V111	liver_d	51	PAIRED	22811186	ERR315414_2
liver	ERR315451		adult group-41 V108	liver_a	51	PAIRED	15108148	ERR315451_1
liver	ERR315451		adult group-41 V108	liver_a	51	PAIRED	15108148	ERR315451_2
liver	ERR315463		adult group-41 V108	liver_a	51	PAIRED	15370846	ERR315463_1
liver	ERR315463		adult group-41 V108	liver_a	51	PAIRED	15370846	ERR315463_2
lung	ERR315326		adult group-46 V130	lung_4a	51	PAIRED	8782257	ERR315326_1
lung	ERR315326		adult group-46 V130	lung_4a	51	PAIRED	8782257	ERR315326_2
lung	ERR315341		adult group-45 V81	lung_3f	51	PAIRED	29340443	ERR315341_1
lung	ERR315341		adult group-45 V81	lung_3f	51	PAIRED	29340443	ERR315341_2
lung	ERR315346		adult group-44 V80	lung_3e	51	PAIRED	25354832	ERR315346_1
lung	ERR315346		adult group-44 V80	lung_3e	51	PAIRED	25354832	ERR315346_2
lung	ERR315353		adult group-48 V133	lung_4d	51	PAIRED	13576003	ERR315353_1
lung	ERR315353		adult group-48 V133	lung_4d	51	PAIRED	13576003	ERR315353_2
lung	ERR315424		adult group-46 V130	lung_4a	51	PAIRED	8761137	ERR315424_1
lung	ERR315424		adult group-46 V130	lung_4a	51	PAIRED	8761137	ERR315424_2
lung	ERR315439		adult group-47 V131	lung_4b	51	PAIRED	6280429	ERR315439_1
lung	ERR315439		adult group-47 V131	lung_4b	51	PAIRED	6280429	ERR315439_2
lung	ERR315444		adult group-47 V131	lung_4b	51	PAIRED	6387998	ERR315444_1
lung	ERR315444		adult group-47 V131	lung_4b	51	PAIRED	6387998	ERR315444_2
lung	ERR315487		adult group-48 V133	lung_4d	51	PAIRED	13669047	ERR315487_1
lung	ERR315487		adult group-48 V133	lung_4d	51	PAIRED	13669047	ERR315487_2
lymph node	ERR315329		adult group-53 V193	lymphnode_5c	51	PAIRED	13714939	ERR315329_1
lymph node	ERR315329		adult group-53 V193	lymphnode_5c	51	PAIRED	13714939	ERR315329_2
lymph node	ERR315371		adult group-49 V157	lymphnode_4a	51	PAIRED	11342461	ERR315371_1
lymph node	ERR315371		adult group-49 V157	lymphnode_4a	51	PAIRED	11342461	ERR315371_2
lymph node	ERR315373		adult group-49 V157	lymphnode_4a	51	PAIRED	11229989	ERR315373_1
lymph node	ERR315373		adult group-49 V157	lymphnode_4a	51	PAIRED	11229989	ERR315373_2
lymph node	ERR315387		adult group-52 V192	lymphnode_5b	51	PAIRED	8475437	ERR315387_1
lymph node	ERR315387		adult group-52 V192	lymphnode_5b	51	PAIRED	8475437	ERR315387_2
lymph node	ERR315390		adult group-53 V193	lymphnode_5c	51	PAIRED	8128422	ERR315390_1
lymph node	ERR315390		adult group-53 V193	lymphnode_5c	51	PAIRED	8128422	ERR315390_2
lymph node	ERR315393		adult group-50 V164	lymphnode_4b	51	PAIRED	11996209	ERR315393_1
lymph node	ERR315393		adult group-50 V164	lymphnode_4b	51	PAIRED	11996209	ERR315393_2
lymph node	ERR315426		adult group-52 V192	lymphnode_5b	51	PAIRED	11580578	ERR315426_1
lymph node	ERR315426		adult group-52 V192	lymphnode_5b	51	PAIRED	11580578	ERR315426_2
lymph node	ERR315440		adult group-51 V190	lymphnode_5a	51	PAIRED	9956178	ERR315440_1
lymph node	ERR315440		adult group-51 V190	lymphnode_5a	51	PAIRED	9956178	ERR315440_2
lymph node	ERR315441		adult group-51 V190	lymphnode_5a	51	PAIRED	9880903	ERR315441_1
lymph node	ERR315441		adult group-51 V190	lymphnode_5a	51	PAIRED	9880903	ERR315441_2
lymph node	ERR315471		adult group-53 V193	lymphnode_5c	51	PAIRED	8193221	ERR315471_1
lymph node	ERR315471		adult group-53 V193	lymphnode_5c	51	PAIRED	8193221	ERR315471_2
lymph node	ERR315475		adult group-52 V192	lymphnode_5b	51	PAIRED	8406163	ERR315475_1
lymph node	ERR315475		adult group-52 V192	lymphnode_5b	51	PAIRED	8406163	ERR315475_2
lymph node	ERR315488		adult group-50 V164	lymphnode_4b	51	PAIRED	11864615	ERR315488_1
lymph node	ERR315488		adult group-50 V164	lymphnode_4b	51	PAIRED	11864615	ERR315488_2
lymph node	ERR315493		adult group-51 V190	lymphnode_5a	51	PAIRED	13573897	ERR315493_1
lymph node	ERR315493		adult group-51 V190	lymphnode_5a	51	PAIRED	13573897	ERR315493_2
pancreas	ERR315429		adult group-57 V232	pancreas_6b	51	PAIRED	12161026	ERR315429_1
pancreas	ERR315429		adult group-57 V232	pancreas_6b	51	PAIRED	12161026	ERR315429_2
pancreas	ERR315436		adult group-57 V232	pancreas_6b	51	PAIRED	12322844	ERR315436_1
pancreas	ERR315436		adult group-57 V232	pancreas_6b	51	PAIRED	12322844	ERR315436_2
pancreas	ERR315466		adult group-56 V229	pancreas_6a	51	PAIRED	14630380	ERR315466_1
pancreas	ERR315466		adult group-56 V229	pancreas_6a	51	PAIRED	14630380	ERR315466_2
pancreas	ERR315479		adult group-56 V229	pancreas_6a	51	PAIRED	14400705	ERR315479_1
pancreas	ERR315479		adult group-56 V229	pancreas_6a	51	PAIRED	14400705	ERR315479_2
placenta	ERR315336		adult group-61 V224	placenta_6c	51	PAIRED	16389560	ERR315336_1
placenta	ERR315336		adult group-61 V224	placenta_6c	51	PAIRED	16389560	ERR315336_2
placenta	ERR315374		adult group-59 V221	placenta_6a	51	PAIRED	15241666	ERR315374_1
placenta	ERR315374		adult group-59 V221	placenta_6a	51	PAIRED	15241666	ERR315374_2
placenta	ERR315375		adult group-58 V76	placenta_3a	51	PAIRED	31687658	ERR315375_1
placenta	ERR315375		adult group-58 V76	placenta_3a	51	PAIRED	31687658	ERR315375_2
placenta	ERR315377		adult group-59 V221	placenta_6a	51	PAIRED	15022448	ERR315377_1
placenta	ERR315377		adult group-59 V221	placenta_6a	51	PAIRED	15022448	ERR315377_2
placenta	ERR315399		adult group-61 V224	placenta_6c	51	PAIRED	16101325	ERR315399_1
placenta	ERR315399		adult group-61 V224	placenta_6c	51	PAIRED	16101325	ERR315399_2
placenta	ERR315476		adult group-60 V223	placenta_6b	51	PAIRED	14649029	ERR315476_1
placenta	ERR315476		adult group-60 V223	placenta_6b	51	PAIRED	14649029	ERR315476_2
placenta	ERR315478		adult group-60 V223	placenta_6b	51	PAIRED	14906214	ERR315478_1
placenta	ERR315478		adult group-60 V223	placenta_6b	51	PAIRED	14906214	ERR315478_2
prostate	ERR315330		adult group-62 V127	prostate_4a	51	PAIRED	10838240	ERR315330_1
prostate	ERR315330		adult group-62 V127	prostate_4a	51	PAIRED	10838240	ERR315330_2
prostate	ERR315340		adult group-63 V128	prostate_4b	51	PAIRED	10783008	ERR315340_1
prostate	ERR315340		adult group-63 V128	prostate_4b	51	PAIRED	10783008	ERR315340_2
prostate	ERR315354		adult group-64 V129	prostate_4c	51	PAIRED	8841120	ERR315354_1
prostate	ERR315354		adult group-64 V129	prostate_4c	51	PAIRED	8841120	ERR315354_2
prostate	ERR315359		adult group-62 V127	prostate_4a	51	PAIRED	10889038	ERR315359_1
prostate	ERR315359		adult group-62 V127	prostate_4a	51	PAIRED	10889038	ERR315359_2
prostate	ERR315365		adult group-64 V129	prostate_4c	51	PAIRED	8893985	ERR315365_1
prostate	ERR315365		adult group-64 V129	prostate_4c	51	PAIRED	8893985	ERR315365_2
prostate	ERR315407		adult group-63 V128	prostate_4b	51	PAIRED	10873741	ERR315407_1
prostate	ERR315407		adult group-63 V128	prostate_4b	51	PAIRED	10873741	ERR315407_2
prostate	ERR315410		adult group-65 V12	prostate_a	51	PAIRED	16837081	ERR315410_1
prostate	ERR315410		adult group-65 V12	prostate_a	51	PAIRED	16837081	ERR315410_2
rectum	ERR579127	male	adult group-112	rectum_8b	101	PAIRED	40213075	ERR579127_1
rectum	ERR579127	male	adult group-112	rectum_8b	101	PAIRED	40213075	ERR579127_2
rectum	ERR579140	male	adult group-113	rectum_8c	101	PAIRED	45086117	ERR579140_1
rectum	ERR579140	male	adult group-113	rectum_8c	101	PAIRED	45086117	ERR579140_2
rectum	ERR579147	male	adult group-111	rectum_8a	101	PAIRED	38433373	ERR579147_1
rectum	ERR579147	male	adult group-111	rectum_8a	101	PAIRED	38433373	ERR579147_2
rectum	ERR579151	male	adult group-114	rectum_8d	101	PAIRED	46874383	ERR579151_1
rectum	ERR579151	male	adult group-114	rectum_8d	101	PAIRED	46874383	ERR579151_2
salivary gland	ERR315325		adult group-66 V238	salivarygland_6a	51	PAIRED	14031909	ERR315325_1
salivary gland	ERR315325		adult group-66 V238	salivarygland_6a	51	PAIRED	14031909	ERR315325_2
salivary gland	ERR315382		adult group-66 V238	salivarygland_6a	51	PAIRED	14271846	ERR315382_1
salivary gland	ERR315382		adult group-66 V238	salivarygland_6a	51	PAIRED	14271846	ERR315382_2
salivary gland	ERR315418		adult group-68 V240	salivarygland_6c	51	PAIRED	10217355	ERR315418_1
salivary gland	ERR315418		adult group-68 V240	salivarygland_6c	51	PAIRED	10217355	ERR315418_2
salivary gland	ERR315420		adult group-67 V239	salivarygland_6b	51	PAIRED	14291669	ERR315420_1
salivary gland	ERR315420		adult group-67 V239	salivarygland_6b	51	PAIRED	14291669	ERR315420_2
salivary gland	ERR315449		adult group-68 V240	salivarygland_6c	51	PAIRED	10096395	ERR315449_1
salivary gland	ERR315449		adult group-68 V240	salivarygland_6c	51	PAIRED	10096395	ERR315449_2
salivary gland	ERR315459		adult group-67 V239	salivarygland_6b	51	PAIRED	14548017	ERR315459_1
salivary gland	ERR315459		adult group-67 V239	salivarygland_6b	51	PAIRED	14548017	ERR315459_2
skeletal muscle	ERR579130	female	adult group-118	skeletalmuscle_d	101	PAIRED	16978025	ERR579130_1
skeletal muscle	ERR579130	female	adult group-118	skeletalmuscle_d	101	PAIRED	16978025	ERR579130_2
skeletal muscle	ERR579141	female	adult group-117	skeletalmuscle_c	101	PAIRED	16529934	ERR579141_1
skeletal muscle	ERR579141	female	adult group-117	skeletalmuscle_c	101	PAIRED	16529934	ERR579141_2
skeletal muscle	ERR579142	male	adult group-115	skeletalmuscle_a	101	PAIRED	28345321	ERR579142_1
skeletal muscle	ERR579142	male	adult group-115	skeletalmuscle_a	101	PAIRED	28345321	ERR579142_2
skeletal muscle	ERR579143	male	adult group-115	skeletalmuscle_a	101	PAIRED	13105535	ERR579143_1
skeletal muscle	ERR579143	male	adult group-115	skeletalmuscle_a	101	PAIRED	13105535	ERR579143_2
skeletal muscle	ERR579149	male	adult group-119	skeletalmuscle_e	101	PAIRED	19063730	ERR579149_1
skeletal muscle	ERR579149	male	adult group-119	skeletalmuscle_e	101	PAIRED	19063730	ERR579149_2
skeletal muscle	ERR579152	female	adult group-116	skeletalmuscle_b	101	PAIRED	14977661	ERR579152_1
skeletal muscle	ERR579152	female	adult group-116	skeletalmuscle_b	101	PAIRED	14977661	ERR579152_2
skin	ERR315339		adult group-71 V245	skin_6a	51	PAIRED	13578251	ERR315339_1
skin	ERR315339		adult group-71 V245	skin_6a	51	PAIRED	13578251	ERR315339_2
skin	ERR315372		adult group-70 V247	skin_5f	51	PAIRED	15997539	ERR315372_1
skin	ERR315372		adult group-70 V247	skin_5f	51	PAIRED	15997539	ERR315372_2
skin	ERR315376		adult group-71 V245	skin_6a	51	PAIRED	13433881	ERR315376_1
skin	ERR315376		adult group-71 V245	skin_6a	51	PAIRED	13433881	ERR315376_2
skin	ERR315401		adult group-69 V246	skin_5e	51	PAIRED	14626055	ERR315401_1
skin	ERR315401		adult group-69 V246	skin_5e	51	PAIRED	14626055	ERR315401_2
skin	ERR315460		adult group-70 V247	skin_5f	51	PAIRED	16252980	ERR315460_1
skin	ERR315460		adult group-70 V247	skin_5f	51	PAIRED	16252980	ERR315460_2
skin	ERR315464		adult group-69 V246	skin_5e	51	PAIRED	14435951	ERR315464_1
skin	ERR315464		adult group-69 V246	skin_5e	51	PAIRED	14435951	ERR315464_2
small intestine	ERR315344		adult group-72 V151	smallintestine_4a	51	PAIRED	9334748	ERR315344_1
small intestine	ERR315344		adult group-72 V151	smallintestine_4a	51	PAIRED	9334748	ERR315344_2
small intestine	ERR315364		adult group-73 V152	smallintestine_4b	51	PAIRED	10640327	ERR315364_1
small intestine	ERR315364		adult group-73 V152	smallintestine_4b	51	PAIRED	10640327	ERR315364_2
small intestine	ERR315381		adult group-74 V153	smallintestine_4c	51	PAIRED	11946771	ERR315381_1
small intestine	ERR315381		adult group-74 V153	smallintestine_4c	51	PAIRED	11946771	ERR315381_2
small intestine	ERR315388		adult group-74 V153	smallintestine_4c	51	PAIRED	11862929	ERR315388_1
small intestine	ERR315388		adult group-74 V153	smallintestine_4c	51	PAIRED	11862929	ERR315388_2
small intestine	ERR315408		adult group-73 V152	smallintestine_4b	51	PAIRED	10699216	ERR315408_1
small intestine	ERR315408		adult group-73 V152	smallintestine_4b	51	PAIRED	10699216	ERR315408_2
small intestine	ERR315409		adult group-75 V156	smallintestine_4d	51	PAIRED	9794787	ERR315409_1
small intestine	ERR315409		adult group-75 V156	smallintestine_4d	51	PAIRED	9794787	ERR315409_2
small intestine	ERR315419		adult group-72 V151	smallintestine_4a	51	PAIRED	9258742	ERR315419_1
small intestine	ERR315419		adult group-72 V151	smallintestine_4a	51	PAIRED	9258742	ERR315419_2
small intestine	ERR315423		adult group-75 V156	smallintestine_4d	51	PAIRED	9710257	ERR315423_1
small intestine	ERR315423		adult group-75 V156	smallintestine_4d	51	PAIRED	9710257	ERR315423_2
smooth muscle	ERR579125	female	adult group-122	smoothmuscle_8c	101	PAIRED	37834524	ERR579125_1
smooth muscle	ERR579125	female	adult group-122	smoothmuscle_8c	101	PAIRED	37834524	ERR579125_2
smooth muscle	ERR579131	female	adult group-120	smoothmuscle_8a	101	PAIRED	33018451	ERR579131_1
smooth muscle	ERR579131	female	adult group-120	smoothmuscle_8a	101	PAIRED	33018451	ERR579131_2
smooth muscle	ERR579153	female	adult group-121	smoothmuscle_8b	101	PAIRED	36809248	ERR579153_1
smooth muscle	ERR579153	female	adult group-121	smoothmuscle_8b	101	PAIRED	36809248	ERR579153_2
spleen	ERR315338		adult group-76 V82	spleen_3a	51	PAIRED	26648704	ERR315338_1
spleen	ERR315338		adult group-76 V82	spleen_3a	51	PAIRED	26648704	ERR315338_2
spleen	ERR315405		adult group-77 V83	spleen_3b	51	PAIRED	12170875	ERR315405_1
spleen	ERR315405		adult group-77 V83	spleen_3b	51	PAIRED	12170875	ERR315405_2
spleen	ERR315416		adult group-77 V83	spleen_3b	51	PAIRED	11937216	ERR315416_1
spleen	ERR315416		adult group-77 V83	spleen_3b	51	PAIRED	11937216	ERR315416_2
spleen	ERR315448		adult group-79 V85	spleen_3d	51	PAIRED	27044102	ERR315448_1
spleen	ERR315448		adult group-79 V85	spleen_3d	51	PAIRED	27044102	ERR315448_2
spleen	ERR315473		adult group-78 V84	spleen_3c	51	PAIRED	24473462	ERR315473_1
spleen	ERR315473		adult group-78 V84	spleen_3c	51	PAIRED	24473462	ERR315473_2
stomach	ERR315369		adult group-81 V91	stomach_3b	51	PAIRED	16004990	ERR315369_1
stomach	ERR315369		adult group-81 V91	stomach_3b	51	PAIRED	16004990	ERR315369_2
stomach	ERR315379		adult group-80 V90	stomach_3a	51	PAIRED	22610772	ERR315379_1
stomach	ERR315379		adult group-80 V90	stomach_3a	51	PAIRED	22610772	ERR315379_2
stomach	ERR315467		adult group-82 V18	stomach_a	51	PAIRED	20097530	ERR315467_1
stomach	ERR315467		adult group-82 V18	stomach_a	51	PAIRED	20097530	ERR315467_2
stomach	ERR315485		adult group-81 V91	stomach_3b	51	PAIRED	15684423	ERR315485_1
stomach	ERR315485		adult group-81 V91	stomach_3b	51	PAIRED	15684423	ERR315485_2
testis	ERR315350		adult group-83 V134	testis_4a	51	PAIRED	8881861	ERR315350_1
testis	ERR315350		adult group-83 V134	testis_4a	51	PAIRED	8881861	ERR315350_2
testis	ERR315351		adult group-83 V134	testis_4a	51	PAIRED	8808454	ERR315351_1
testis	ERR315351		adult group-83 V134	testis_4a	51	PAIRED	8808454	ERR315351_2
testis	ERR315352		adult group-84 V255	testis_7a	51	PAIRED	35915919	ERR315352_1
testis	ERR315352		adult group-84 V255	testis_7a	51	PAIRED	35915919	ERR315352_2
testis	ERR315391		adult group-86 V257	testis_7c	51	PAIRED	39007238	ERR315391_1
testis	ERR315391		adult group-86 V257	testis_7c	51	PAIRED	39007238	ERR315391_2
testis	ERR315415		adult group-88 V259	testis_7e	51	PAIRED	44085084	ERR315415_1
testis	ERR315415		adult group-88 V259	testis_7e	51	PAIRED	44085084	ERR315415_2
testis	ERR315446		adult group-87 V258	testis_7d	51	PAIRED	33605790	ERR315446_1
testis	ERR315446		adult group-87 V258	testis_7d	51	PAIRED	33605790	ERR315446_2
testis	ERR315456		adult group-85 V256	testis_7b	51	PAIRED	32054218	ERR315456_1
testis	ERR315456		adult group-85 V256	testis_7b	51	PAIRED	32054218	ERR315456_2
testis	ERR315492		adult group-89 V260	testis_7f	51	PAIRED	44436072	ERR315492_1
testis	ERR315492		adult group-89 V260	testis_7f	51	PAIRED	44436072	ERR315492_2
thyroid	ERR315337		adult group-91 V197	thyroid_5b	51	PAIRED	22150193	ERR315337_1
thyroid	ERR315337		adult group-91 V197	thyroid_5b	51	PAIRED	22150193	ERR315337_2
thyroid	ERR315358		adult group-90 V196	thyroid_5a	51	PAIRED	15797139	ERR315358_1
thyroid	ERR315358		adult group-90 V196	thyroid_5a	51	PAIRED	15797139	ERR315358_2
thyroid	ERR315363		adult group-92 V198	thyroid_5c	51	PAIRED	11921978	ERR315363_1
thyroid	ERR315363		adult group-92 V198	thyroid_5c	51	PAIRED	11921978	ERR315363_2
thyroid	ERR315397		adult group-93 V199	thyroid_5d	51	PAIRED	12544599	ERR315397_1
thyroid	ERR315397		adult group-93 V199	thyroid_5d	51	PAIRED	12544599	ERR315397_2
thyroid	ERR315412		adult group-91 V197	thyroid_5b	51	PAIRED	22366610	ERR315412_1
thyroid	ERR315412		adult group-91 V197	thyroid_5b	51	PAIRED	22366610	ERR315412_2
thyroid	ERR315422		adult group-90 V196	thyroid_5a	51	PAIRED	15631970	ERR315422_1
thyroid	ERR315422		adult group-90 V196	thyroid_5a	51	PAIRED	15631970	ERR315422_2
thyroid	ERR315428		adult group-92 V198	thyroid_5c	51	PAIRED	11830469	ERR315428_1
thyroid	ERR315428		adult group-92 V198	thyroid_5c	51	PAIRED	11830469	ERR315428_2
thyroid	ERR315483		adult group-93 V199	thyroid_5d	51	PAIRED	9052163	ERR315483_1
thyroid	ERR315483		adult group-93 V199	thyroid_5d	51	PAIRED	9052163	ERR315483_2
thyroid	ERR315491		adult group-93 V199	thyroid_5d	51	PAIRED	8978003	ERR315491_1
thyroid	ERR315491		adult group-93 V199	thyroid_5d	51	PAIRED	8978003	ERR315491_2
tonsil	ERR579133	male	adult group-127	tonsil_8e1	101	PAIRED	44758042	ERR579133_1
tonsil	ERR579133	male	adult group-127	tonsil_8e1	101	PAIRED	44758042	ERR579133_2
tonsil	ERR579135	female	adult group-123	tonsil_8a1	101	PAIRED	35117444	ERR579135_1
tonsil	ERR579135	female	adult group-123	tonsil_8a1	101	PAIRED	35117444	ERR579135_2
tonsil	ERR579139	male	adult group-124	tonsil_8b1	101	PAIRED	36683001	ERR579139_1
tonsil	ERR579139	male	adult group-124	tonsil_8b1	101	PAIRED	36683001	ERR579139_2
TOTALS:							6925891228

## Sheet: Other_datasets
Other_datasets (adipose, kidney, macrophages):
Tissue	Run	Sex	Description	Source	ReadLen	Paired	Num_reads	Read_file
adipose	SRR1292150		Sample12101	GSM1389720	53	SINGLE	12728474	SRR1292150
adipose	SRR1292151		Sample12104	GSM1389721	53	SINGLE	10593747	SRR1292151
adipose	SRR1292152		Sample12105	GSM1389722	53	SINGLE	11737891	SRR1292152
kidney	SRR2014239		Agilent_Adult_Kidney	GSM1698569	77	SINGLE	185615056	SRR2014239
kidney	SRR2014240		Biochain_Adult_Kidney	GSM1698570	77	SINGLE	160106044	SRR2014240
kidney+	SRR2039196		Uninvolved_Kidney_1	GSM1695197	52	SINGLE	78178042	SRR2039196
kidney	SRR2039197		Uninvolved_Kidney_2	GSM1695198	52	SINGLE	71608454	SRR2039197
kidney	SRR2039198		Uninvolved_Kidney_3	GSM1695199	52	SINGLE	62741648	SRR2039198
macrophages	SRR1282175		24hr_Media_Unstim_1	GSM1383753	53	SINGLE	24104440	SRR1282175
macrophages	SRR1282176		24hr_Media_Unstim_2	GSM1383754	53	SINGLE	24508962	SRR1282176
macrophages	SRR1282177		24hr_Media_Unstim_3	GSM1383755	53	SINGLE	26464479	SRR1282177
macrophages	SRR1282195		6hr_Media_Unstim_244_1	GSM1383773	43	SINGLE	18196044	SRR1282195
macrophages	SRR1282196		6hr_Media_Unstim_244_2	GSM1383774	43	SINGLE	19172046	SRR1282196
macrophages	SRR1282197		6hr_Media_Unstim_244_3	GSM1383775	43	SINGLE	16407413	SRR1282197
macrophages	SRR1289650		1_macrophage	GSM1387572	52	SINGLE	78255548	SRR1289650
macrophages	SRR1289651		2_macrophage_fibroblast	GSM1387573	52	SINGLE	74861596	SRR1289651
macrophages	SRR1289652		3_macrophage_TNF	GSM1387574	52	SINGLE	72430060	SRR1289652
macrophages	SRR1289653		4_macrophage_fibroblast_TNF	GSM1387575	52	SINGLE	76860404	SRR1289653
macrophages	SRR1947489		M372-none-4	GSM1646957	51	SINGLE	29517667	SRR1947489
macrophages	SRR1947493		M375-none-4	GSM1646961	51	SINGLE	29121050	SRR1947493
macrophages	SRR1947507		M374-none-48	GSM1646975	51	SINGLE	22020338	SRR1947507
macrophages	SRR1947512		M376-none-48	GSM1646980	51	SINGLE	46532281	SRR1947512
macrophages	SRR1947544		M375-none-18	GSM1647012	51	SINGLE	36579070	SRR1947544
macrophages	SRR1947545		M373-none-18	GSM1647013	51	SINGLE	29652627	SRR1947545
macrophages	SRR452328		M1_1	GSM907013	101	SINGLE	72887088	SRR452328
macrophages	SRR452329		M1_2	GSM907014	101	SINGLE	61905754	SRR452329
macrophages	SRR452330		M1_3	GSM907015	101	SINGLE	44144776	SRR452330
macrophages	SRR452331		M2_1	GSM907016	101	SINGLE	102835106	SRR452331
macrophages	SRR452332		M2_2	GSM907017	101	SINGLE	31171720	SRR452332
macrophages	SRR452333		M2_3	GSM907018	101	SINGLE	98516776	SRR452333
placenta	SRR1850937		placental villus parenchyma	A1_a	76	SINGLE	5106280	SRR1850937
placenta	SRR1850940		placental villus parenchyma	A12_c	76	SINGLE	4324663	SRR1850940
placenta	SRR1850947		placental villus parenchyma	A17_a.4	76	SINGLE	4257469	SRR1850947
placenta	SRR1850958		placental villus parenchyma	E10_c	76	SINGLE	4552186	SRR1850958
placenta	SRR1850963		placental villus parenchyma	E15_a	76	SINGLE	4677753	SRR1850963
placenta	SRR1850971		placental villus parenchyma	E3_b.3	76	SINGLE	4355719	SRR1850971
placenta	SRR1850977		placental villus parenchyma	S10_b	76	SINGLE	4374895	SRR1850977
placenta	SRR1850986		placental villus parenchyma	S4_b	76	SINGLE	3128183	SRR1850986
placenta	SRR1850990		placental villus parenchyma	S6_c	76	SINGLE	4913081	SRR1850990
placenta	SRR1851002		placental villus parenchyma	X12_c	76	SINGLE	4593011	SRR1851002
placenta	SRR1851008		placental villus parenchyma	X15_b	76	SINGLE	4395273	SRR1851008
placenta	SRR1851013		placental villus parenchyma	X7_a	76	SINGLE	4216549	SRR1851013
retinal pigmented epithelial	SRR1554582		human telomerase-immortalised retinal pigmented epithelial cells	hTERT-RPE1_control D14-2356_Control	50	SINGLE	10881839	SRR1554582
retinal pigmented epithelial	SRR1554583		human telomerase-immortalised retinal pigmented epithelial cells	hTERT-RPE1_control D14-2357_Control	50	SINGLE	9284939	SRR1554583
retinal pigmented epithelial	SRR1554584		human telomerase-immortalised retinal pigmented epithelial cells	hTERT-RPE1_control D14-2358_Control	50	SINGLE	12427157	SRR1554584
retinal pigmented epithelial	SRR1979194		Fetal RPE-Donor "A" (Ion torrent)	hfRPE-020207-2 RPEA_P0_D32	165	SINGLE	4858128	SRR1979194
retinal pigmented epithelial	SRR1979195		Fetal RPE-Donor "B" (Ion Torrent)	hfRPE-071709 RPEB_P0_D32	133	SINGLE	17278981	SRR1979195
retinal pigmented epithelial	SRR1979198		Fetal RPE-Donor "A" (Ion Torrent)	hfRPE-020207-2 RPEA_P4_D32_A83	136	SINGLE	12449521	SRR1979198
retinal pigmented epithelial	SRR447137		RPE isolated from 16 weeks gestation human fetus	hfRPESeq090910	34	SINGLE	19216899	SRR447137
retinal pigmented epithelial	SRR447138		RPE isolated from 16 weeks gestation human fetus	hfRPESeq012611	34	SINGLE	24554931	SRR447138
retinal pigmented epithelial	SRR447139		Retinal Pigment Epithelium	hESC H1 line-derived RPE	34	SINGLE	28388572	SRR447139
retinal pigmented epithelial	SRR447140		Retinal Pigment Epithelium	hESC H1 line-derived RPE	36	SINGLE	24376847	SRR447140
retinal pigmented epithelial	SRR447142		Retinal Pigment Epithelium	hESC H9 line-derived RPE	50	SINGLE	103101506	SRR447142
retinal pigmented epithelial	SRR447143		Retinal Pigment Epithelium	hESC H9 line - derived RPE	36	SINGLE	24809921	SRR447143
retina	SRR548611		Normal human retina	ThreeEyes HRN1	101	PAIRED	83672310	SRR548611_1
retina	SRR548611		Normal human retina	ThreeEyes HRN1	101	PAIRED	83672310	SRR548611_2
retina	SRR548612		Normal human retina	ThreeEyes HRN2	101	PAIRED	118260424	SRR548612_1
retina	SRR548612		Normal human retina	ThreeEyes HRN2	101	PAIRED	118260424	SRR548612_2
retina	SRR548613		Normal human retina	ThreeEyes HRN3	101	PAIRED	110885838	SRR548613_1
retina	SRR548613		Normal human retina	ThreeEyes HRN3	101	PAIRED	110885838	SRR548613_2
kidney normal riboprof	SRR1528686		Kidney normal tissue 1 RP	tissue 1	51	SINGLE	19725261	SRR1528686
kidney normal riboprof	SRR1528687		Kidney normal tissue 1 RP	tissue 1	51	SINGLE	27215800	SRR1528687
kidney normal riboprof	SRR1528688		Kidney normal tissue 2 RP	tissue 2	51	SINGLE	17521963	SRR1528688
kidney normal riboprof	SRR1528689		Kidney normal tissue 2 RP	tissue 2	51	SINGLE	24145183	SRR1528689
kidney normal RNAseq	SRR2064424		Kidney normal tissue 1 RNAseq	tissue 1	51	SINGLE	19254252	SRR2064424
kidney normal RNAseq	SRR2064425		Kidney normal tissue 2 RNAseq	tissue 2	51	SINGLE	15506913	SRR2064425
kidney tumor riboprof	SRR2064430		Kidney normal tissue 1 tumor 2 RP	tissue 1 tumor	51	SINGLE	12635964	SRR2064430
kidney tumor riboprof	SRR2064431		Kidney normal tissue 2 tumor 2 RP	tissue 2 tumor	51	SINGLE	35014453	SRR2064431
TOTALS:							2770635837
