# Supplementary material for: RNA-Sequencing data supports the existence of novel VEGFA splicing events but not of VEGFAxxxb isoforms
Source: Sci Rep. 2017 Mar 3;7:58. doi: 10.1038/s41598-017-00100-3 (PMC5427905; doi:10.1038/s41598-017-00100-3)
Supplement: Supplementary file 3 — Supplementary Suppl Dataset 2 [file 41598_2017_100_MOESM3_ESM.xls]

## Sheet: Tissue_Summay_Avg_Stdev
Suppl Dataset 2: BLAST hits from all datasets
Read counts and Tissue-averaged blast-hit counts and Std-Devs. For counts of BLAST hits (blast identity=100% over the 22 bases across the junction) per million NGS reads.
(Bar-charts are shown to the right of this spreadsheet page. The read counts are on the "Blast_counts_by_run" and "HitsPerMillionReads_by_run" worksheet tabs. Graphs are plotted at the right.)
			Splice sites (non-beta shown green, beta sites shown red):
E-MTAB-513 : ArrayExpress : EMBL-EBI : RNA-Seq of human individual tissues and mixture of 16 tissues (Illumina Body Map)							PLOT_58	STDEV_58											PLOT_78	STDEV_78
Tissue	PLOT_THESE	Num_reads	4-8a	StdDev	4-8b	StdDev	5-8a	StdDev	5-8b	StdDev	6a-8a	StdDev	6a-8b	StdDev	7a-8a	StdDev	7a-8b	StdDev	7b-8a	StdDev	7b-8b	StdDev
adipose	adipose	230869369	0	0	0	0	0.698227	0.170542	0	0	0.00437048	0.0075699	0	0	0	0	0	0	1.84865	0.694036	0	0
adrenal	adrenal	225117311	0	0	0	0	0.115375	0.0425736	0	0	0.0044759	0.00775249	0	0	0.00437609	0.0075796	0	0	0.24318	0.138688	0	0
brain	brain	211339298	0	0	0	0	0.0356322	0.0503972	0	0	0	0	0	0	0	0	0	0	0.181392	0.128601	0	0
breast		228919690	0	0	0	0	0.191284	0.149516	0	0	0	0	0	0	0	0	0	0	0.239238	0.151953	0	0
colon	colon	245132643	0.00830657	0.0143874	0	0	0.0288534	0.028965	0	0	0	0	0	0	0	0	0	0	0.294973	0.129379	0	0
heart	heart	242604430	0	0	0	0	0.101312	0.0868789	0	0	0	0	0	0	0	0	0	0	1.19901	0.71587	0	0
kidney	kidney	240567067	0	0	0	0	0.324888	0.218379	0	0	0.00835711	0.0144749	0	0	0	0	0	0	1.43595	0.612968	0	0
leukocyte		245219969	0	0	0	0	0.0489396	0.0492536	0	0	0	0	0	0	0	0	0	0	0	0	0	0
liver	liver	237551123	0	0	0	0	0.211834	0.17432	0	0	0	0	0	0	0	0	0	0	0.8669	0.313701	0	0
lung	lung	239849248	0	0	0	0	0.429576	0.440569	0	0	0	0	0	0	0	0	0	0	1.20907	0.44865	0	0
lymph node	lymph node	246072774	0	0	0	0	0.373908	0.0496907	0	0	0	0	0	0	0	0	0	0	0.882116	0.353766	0	0
ovary	ovary	242895572	0	0	0	0	0.251106	0.159217	0	0	0	0	0	0	0	0	0	0	0.300513	0.130801	0	0
prostate	prostate	247988054	0	0	0	0	0.329586	0.24922	0	0	0	0	0	0	0	0	0	0	0.837355	0.31109	0	0
skeletal muscle	skeletal muscle	247086914	0	0	0	0	0.0603394	0.104511	0	0	0	0	0	0	0	0	0	0	0.776552	0.369644	0	0
testis	testis	245716717	0	0	0	0	0.0610253	0.0210396	0	0	0	0	0	0	0	0	0	0	0.166845	0.0184636	0	0
thyroid	thyroid	244072431	0	0	0	0	0.571472	0.263958	0	0	0	0	0	0	0	0	0	0	2.25689	0.960895	0	0
16 tissues mixture		1194539556	0	0	0	0	3.30762	0.982844	0	0	0.0133453	0.0146856	0	0	0	0	0	0	1.85976	0.664755	0	0
TOTALS (AVG):		5015542166	0.00038937	0.00311496	0	0	1.00659	1.43817	0	0	0.00414274	0.00973209	0	0	0.000205129	0.00164103	0	0	1.06206	0.853086	0	0
E-MTAB-2836 : ArrayExpress : EMBL-EBI : RNA-seq of coding RNA from tissue samples of 122 human individuals representing 32 different tissues
Tissue	PLOT_THESE	Num_reads	4-8a	StdDev	4-8b	StdDev	5-8a	StdDev	5-8b	StdDev	6a-8a	StdDev	6a-8b	StdDev	7a-8a	StdDev	7a-8b	StdDev	7b-8a	StdDev	7b-8b	StdDev
adipose tissue	adipose	297966150	0.00644802	0.0241263	0	0	1.45158	1.39089	0	0	0.0568078	0.096151	0	0	0.00726636	0.0217787	0	0	3.5954	3.43087	0	0
adrenal gland	adrenal	120813816	0.0162732	0.038006	0	0	1.79944	0.695451	0	0	0.0259129	0.0471148	0	0	0.0081366	0.028186	0	0	2.87021	1.26547	0	0
appendix		110606232	0	0	0	0	1.11034	0.480936	0	0	0	0	0	0	0	0	0	0	2.18062	1.00034	0	0
bladder		108284754	0.005228	0.0181103	0	0	1.55423	0.72861	0	0	0.0407973	0.0691907	0	0	0.0115665	0.0270135	0	0	2.54752	1.25688	0	0
bone marrow		262564918	0.00721627	0.019719	0	0	1.35113	0.638805	0	0	0.0611479	0.0512298	0	0	0.0240169	0.0403888	0	0	0.833498	0.311353	0	0
cerebral cortex	brain	140751334	0	0	0	0	0.264876	0.166413	0	0	0.013704	0.0212302	0	0	0	0	0	0	1.23802	0.887701	0	0
colon	colon	467748906	0	0	0	0	0.643901	0.429015	0	0	0.00362769	0.0145108	0	0	0	0	0	0	0.952216	0.42586	0	0
duodenum		72892468	0	0	0	0	1.91445	0.623517	0	0	0	0	0	0	0	0	0	0	2.71788	0.616263	0	0
endometrium		280455132	0.00741475	0.0314581	0	0	3.01387	1.13216	0	0	0.00746156	0.0316567	0	0	0.00134185	0.00569301	0	0	5.69367	2.54251	0	0
esophagus		186640674	0	0	0	0	0.695284	0.500612	0	0	0.0407048	0.058897	0	0	0	0	0	0	1.67561	0.898834	0	0
fallopian tube		351052950	0	0	0	0	0.808909	0.47656	0	0	0.00440439	0.0102905	0	0	0.00511587	0.0177219	0	0	1.1171	0.407644	0	0
gall bladder		173243956	0	0	0	0	2.99001	0.615101	0	0	0.0548624	0.0930065	0	0	0.0197626	0.032628	0	0	4.51932	1.89565	0	0
heart	heart	255559352	0	0	0	0	0.496031	0.211437	0	0	0	0	0	0	0.00362038	0.01536	0	0	5.13476	1.88461	0	0
kidney	kidney	142898918	0	0	0	0	0.9414	0.268619	0	0	0.0239656	0.0341427	0	0	0	0	0	0	2.18908	0.471617	0	0
liver	liver	131030434	0.00438381	0.0138628	0	0	1.03494	0.395466	0	0	0.00661894	0.0209309	0	0	0.0164042	0.0518748	0	0	3.14987	1.64812	0	0
lung	lung	224304292	0	0	0	0	1.35812	0.480311	0	0	0.23444	0.133496	0	0	0.00246501	0.00986005	0	0	6.88599	2.12111	0	0
lymph node	lymph node	276686024	0	0	0	0	0.324099	0.219989	0	0	0	0	0	0	0	0	0	0	0.571729	0.323741	0	0
animal ovary	ovary	198258136	0	0	0	0	0.209176	0.1276	0	0	0	0	0	0	0	0	0	0	0.357542	0.11015	0	0
pancreas		107029910	0	0	0	0	0.758817	0.25742	0	0	0	0	0	0	0.00868013	0.0245511	0	0	1.04757	0.163505	0	0
placenta		247995800	0.014196	0.0282102	0	0	1.36127	0.985548	0	0	0.00954665	0.0242674	0	0	0	0	0	0	2.54182	2.07866	0	0
prostate	prostate	155912426	0	0	0	0	2.9774	1.21597	0	0	0.0131593	0.0334505	0	0	0.0131286	0.0333723	0	0	7.11872	3.01933	0	0
rectum		341213896	0	0	0	0	0.711013	0.222534	0	0	0.00946927	0.0130737	0	0	0	0	0	0	1.23801	0.327586	0	0
salivary gland		154914382	0	0	0	0	0.808578	0.385186	0	0	0.0551581	0.0882376	0	0	0	0	0	0	1.10135	0.442534	0	0
skeletal muscle	skeletal muscle	218000412	0	0	0	0	0.212576	0.170513	0	0	0.0155135	0.0281209	0	0	0	0	0	0	1.93424	1.21809	0	0
skin		176649314	0	0	0	0	0.717924	0.140061	0	0	0.0342881	0.0465748	0	0	0	0	0	0	1.42017	0.363391	0	0
small intestine		166495554	0	0	0	0	1.36007	0.362255	0	0	0	0	0	0	0.00669541	0.0267817	0	0	2.45483	0.486428	0	0
smooth muscle		215324446	0	0	0	0	1.8512	0.916934	0	0	0.015143	0.0370927	0	0	0	0	0	0	3.67189	2.49665	0	0
spleen		204548718	0	0	0	0	1.7118	0.309921	0	0	0.0118698	0.0191414	0	0	0.00408606	0.0129213	0	0	4.21487	0.59592	0	0
stomach		148795430	0	0	0	0	1.63811	0.947757	0	0	0	0	0	0	0.00781006	0.0220902	0	0	3.30081	1.4978	0	0
testis	testis	493589272	0	0	0	0	0.176817	0.126251	0	0	0	0	0	0	0	0	0	0	0.246617	0.11254	0	0
thyroid	thyroid	260546248	0	0	0	0	5.88047	1.02407	0	0	0.101572	0.0992681	0	0	0.0161962	0.0406037	0	0	22.5078	3.2569	0	0
tonsil		233116974	0	0	0	0	0.264624	0.116777	0	0	0.0223025	0.027316	0	0	0	0	0	0	0.633806	0.0654199	0	0
TOTALS (AVG):		6925891228	0.00209949	0.0131462	0	0	1.40665	1.41367	0	0	0.0299798	0.0705376	0	0	0.00527136	0.0210345	0	0	3.54584	4.8046	0	0
Other_datasets (adipose, kidney, macrophages):
Tissue		Num_reads	4-8a	StdDev	4-8b	StdDev	5-8a	StdDev	5-8b	StdDev	6a-8a	StdDev	6a-8b	StdDev	7a-8a	StdDev	7a-8b	StdDev	7b-8a	StdDev	7b-8b	StdDev
adipose	adipose	35060112	0	0	0	0	0.597577	0.367926	0	0	0	0	0	0	0	0	0	0	0.911174	0.244301	0	0
kidney	kidney	558249244	0	0	0	0	0.0394085	0.0432471	0	0	0.0010775	0.00240936	0	0	0	0	0	0	0.0764018	0.111079	0	0
macrophages		1036145245	0.00279359	0.0100991	0	0	0.416082	0.566626	0	0	0.00547656	0.0195176	0	0	0	0	0	0	0.504805	0.624639	0	0
placenta		52895062	0	0	0	0	0.0877475	0.185473	0	0	0	0	0	0	0	0	0	0	0.169398	0.242608	0	0
retinal pigmented epithelial		291629241	0	0	0	0	1.42303	1.40289	0	0	0.0066937	0.0231876	0	0	0.00433646	0.0150219	0	0	4.9222	5.75256	0	0
retina		625637144	0.0139433	0.021929	0	0	2.83988	2.48968	0	0	0.0139433	0.021929	0	0	0	0	0	0	6.14652	2.01594	0	0
kidney normal riboprof		88608207	0	0	0	0	0.0494175	0.0692892	0	0	0	0	0	0	0	0	0	0	0.0598823	0.0968307	0	0
kidney normal RNAseq		34761165	0.0259683	0.0367247	0	0	2.0517	0.256778	0	0	0.0841803	0.02785	0	0	0.0644874	0.0911989	0	0	4.39988	0.0208372	0	0
kidney tumor riboprof		47650417	0	0	0	0	0	0	0	0	0	0	0	0	0	0	0	0	0.0142798	0.0201947	0	0
TOTALS (AVG):		2770635837	0.00289787	0.0109345	0	0	0.744312	1.27284	0	0	0.00673848	0.0213611	0	0	0.00266195	0.016778	0	0	1.78334	3.32724	0	0

## Sheet: Blast_counts_by_run
Read counts and Blast-hit read counts (blast identity=100% over the 22 bases across the junction).
(Read counts and Blast hits per Million reads are shown on the "HitsPerMillionReads_by_run" worksheet tab)
(Average, StdDev and bar-charts, for counts per million reads for each tissue type are shown on the "Tissue_Summary_Avg_Stdev" worksheet tab)
Hits (in dataset1: E-MTAB-513 and dataset 2: E-MTAB-2836) with evalue<=1e-6, that were discarded (as percent_identity<100% or align_len<22): 44,662
Hits in dataset 3: 'Other_datsets' with evalue<=1e-6, that were discarded (as percent_identity<100% or align_len<22): 2,699
									Splice sites (non-beta shown green, beta sites shown red):
E-MTAB-513 : ArrayExpress : EMBL-EBI : RNA-Seq of human individual tissues and mixture of 16 tissues (Illumina Body Map)
Tissue	Run	Sex	Description	Source	ReadLen	Paired	Num_reads	Read_file	4-8a	4-8b	5-8a	5-8b	6a-8a	6a-8b	7a-8a	7a-8b	7b-8a	7b-8b
adipose	ERR030880	female	73-year-old Caucasian	HCT20158	50	PAIRED	77300072	ERR030880_1			44						127
adipose	ERR030880	female	73-year-old Caucasian	HCT20158	50	PAIRED	77300072	ERR030880_2			49						99
adipose	ERR030888	female	73-year-old Caucasian	HCT20158	75	SINGLE	76269225	ERR030888			68		1				200
adrenal	ERR030881	male	60-year-old Caucasian	HCT20159	50	PAIRED	74472871	ERR030881_1			11						16
adrenal	ERR030881	male	60-year-old Caucasian	HCT20159	50	PAIRED	74472871	ERR030881_2			5		1				9
adrenal	ERR030889	male	60-year-old Caucasian	HCT20159	75	SINGLE	76171569	ERR030889			10				1		30
brain	ERR030882	female	77-year-old Caucasian	HCT20160	50	PAIRED	73513047	ERR030882_1			1						6
brain	ERR030882	female	77-year-old Caucasian	HCT20160	50	PAIRED	73513047	ERR030882_2									10
brain	ERR030890	female	77-year-old Caucasian	HCT20160	75	SINGLE	64313204	ERR030890			6						21
breast	ERR030883	female	29-year-old Caucasian	HCT20161	50	PAIRED	75862215	ERR030883_1			13						12
breast	ERR030883	female	29-year-old Caucasian	HCT20161	50	PAIRED	75862215	ERR030883_2			4						11
breast	ERR030891	female	29-year-old Caucasian	HCT20161	75	SINGLE	77195260	ERR030891			27						32
colon	ERR030884	female	68-year-old Caucasian	HCT20162	50	PAIRED	82437443	ERR030884_1			1						22
colon	ERR030884	female	68-year-old Caucasian	HCT20162	50	PAIRED	82437443	ERR030884_2			1						15
colon	ERR030892	female	68-year-old Caucasian	HCT20162	75	SINGLE	80257757	ERR030892	2		5						35
heart	ERR030886	male	77-year-old Caucasian	HCT20143	50	PAIRED	82918784	ERR030886_1			2						83
heart	ERR030886	male	77-year-old Caucasian	HCT20143	50	PAIRED	82918784	ERR030886_2			7						50
heart	ERR030894	male	77-year-old Caucasian	HCT20143	75	SINGLE	76766862	ERR030894			15						153
kidney	ERR030885	female	60-year-old Caucasian	HCT20142	50	PAIRED	80397337	ERR030885_1			17						86
kidney	ERR030885	female	60-year-old Caucasian	HCT20142	50	PAIRED	80397337	ERR030885_2			15						88
kidney	ERR030893	female	60-year-old Caucasian	HCT20142	75	SINGLE	79772393	ERR030893			46		2				171
leukocyte	ERR030875	male	58-year-old Caucasian	HCT20149	50	PAIRED	81217148	ERR030875_1
leukocyte	ERR030875	male	58-year-old Caucasian	HCT20149	50	PAIRED	81217148	ERR030875_2			8
leukocyte	ERR030900	male	58-year-old Caucasian	HCT20149	75	SINGLE	82785673	ERR030900			4
liver	ERR030887	male	37-year-old Caucasian	HCT20144	50	PAIRED	80048623	ERR030887_1			23						52
liver	ERR030887	male	37-year-old Caucasian	HCT20144	50	PAIRED	80048623	ERR030887_2			1						58
liver	ERR030895	male	37-year-old Caucasian	HCT20144	75	SINGLE	77453877	ERR030895			26						95
lung	ERR030879	male	65-year-old Caucasian	HCT20145	50	PAIRED	79296905	ERR030879_1			23						80
lung	ERR030879	male	65-year-old Caucasian	HCT20145	50	PAIRED	79296905	ERR030879_2			6						71
lung	ERR030896	male	65-year-old Caucasian	HCT20145	75	SINGLE	81255438	ERR030896			75						140
lymph node	ERR030878	female	86-year-old Caucasian	HCT20146	50	PAIRED	82078157	ERR030878_1			30						50
lymph node	ERR030878	female	86-year-old Caucasian	HCT20146	50	PAIRED	82078157	ERR030878_2			27						62
lymph node	ERR030897	female	86-year-old Caucasian	HCT20146	75	SINGLE	81916460	ERR030897			35						105
ovary	ERR030874	female	47-year-old African American	HCT20150	50	PAIRED	80946260	ERR030874_1			24						26
ovary	ERR030874	female	47-year-old African American	HCT20150	50	PAIRED	80946260	ERR030874_2			6						13
ovary	ERR030901	female	47-year-old African American	HCT20150	75	SINGLE	81003052	ERR030901			31						34
prostate	ERR030877	male	73-year-old Caucasian	HCT20147	50	PAIRED	82334076	ERR030877_1			9						49
prostate	ERR030877	male	73-year-old Caucasian	HCT20147	50	PAIRED	82334076	ERR030877_2			23						60
prostate	ERR030898	male	73-year-old Caucasian	HCT20147	75	SINGLE	83319902	ERR030898			50						99
skeletal muscle	ERR030876	male	77-year-old Caucasian	HCT20148	50	PAIRED	82111139	ERR030876_1									29
skeletal muscle	ERR030876	male	77-year-old Caucasian	HCT20148	50	PAIRED	82111139	ERR030876_2									85
skeletal muscle	ERR030899	male	77-year-old Caucasian	HCT20148	75	SINGLE	82864636	ERR030899			15						78
testis	ERR030873	male	19-year-old Caucasian	HCT20151	50	PAIRED	81836199	ERR030873_1			4						12
testis	ERR030873	male	19-year-old Caucasian	HCT20151	50	PAIRED	81836199	ERR030873_2			4						14
testis	ERR030902	male	19-year-old Caucasian	HCT20151	75	SINGLE	82044319	ERR030902			7						15
thyroid	ERR030872	female	60-year-old Caucasian	HCT20152	50	PAIRED	81912887	ERR030872_1			28						144
thyroid	ERR030872	female	60-year-old Caucasian	HCT20152	50	PAIRED	81912887	ERR030872_2			42						135
thyroid	ERR030903	female	60-year-old Caucasian	HCT20152	75	SINGLE	80246657	ERR030903			69						270
16 tissues mixture	ERR030856			HCT20170	100	SINGLE	76447153	ERR030856			240		1				115
16 tissues mixture	ERR030857			HCT20170	100	SINGLE	78243019	ERR030857			249		2				145
16 tissues mixture	ERR030858			HCT20170	100	SINGLE	77229855	ERR030858			265						129
16 tissues mixture	ERR030859			HCT20172	100	SINGLE	76274508	ERR030859			359		2				230
16 tissues mixture	ERR030860			HCT20172	100	SINGLE	75929029	ERR030860			343		1				216
16 tissues mixture	ERR030861			HCT20172	100	SINGLE	74756517	ERR030861			349		2				212
16 tissues mixture	ERR030862			HCT20173	100	SINGLE	73420952	ERR030862			173		1				97
16 tissues mixture	ERR030863			HCT20173	100	SINGLE	73520276	ERR030863			156		1				93
16 tissues mixture	ERR030864			HCT20170	100	SINGLE	77258890	ERR030864			245						136
16 tissues mixture	ERR030865			HCT20170	100	SINGLE	75982104	ERR030865			244		1				113
16 tissues mixture	ERR030866			HCT20172	100	SINGLE	74249497	ERR030866			332						200
16 tissues mixture	ERR030867			HCT20172	100	SINGLE	73773895	ERR030867			339		4				178
16 tissues mixture	ERR030868			HCT20173	100	SINGLE	72451624	ERR030868			175						98
16 tissues mixture	ERR030869			HCT20173	100	SINGLE	70743680	ERR030869			162		1				91
16 tissues mixture	ERR030870			HCT20173	100	SINGLE	71937539	ERR030870			158						80
16 tissues mixture	ERR030871			HCT20173	100	SINGLE	72321018	ERR030871			177						97
TOTALS:							5015542166		2	0	4883	0	20	0	1	0	5282	0		Total hits to all junctions for E-518:	10188
E-MTAB-2836 : ArrayExpress : EMBL-EBI : RNA-seq of coding RNA from tissue samples of 122 human individuals representing 32 different tissues
Tissue	Run	Sex	Description	Source	ReadLen	Paired	Num_reads	Read_file	4-8a	4-8b	5-8a	5-8b	6a-8a	6a-8b	7a-8a	7a-8b	7b-8a	7b-8b
adipose tissue	ERR315332		adult group-27 V1	fat_a	51	PAIRED	22155180	ERR315332_1			24						63
adipose tissue	ERR315332		adult group-27 V1	fat_a	51	PAIRED	22155180	ERR315332_2	2		24						58
adipose tissue	ERR315342		adult group-28 V20	fat_e	51	PAIRED	24372858	ERR315342_1			26						48
adipose tissue	ERR315342		adult group-28 V20	fat_e	51	PAIRED	24372858	ERR315342_2			16						51
adipose tissue	ERR315343		adult group-28 V20	fat_e	51	PAIRED	4543201	ERR315343_1			3						9
adipose tissue	ERR315343		adult group-28 V20	fat_e	51	PAIRED	4543201	ERR315343_2			4						9
adipose tissue	ERR315378		adult group-29 V2	fat_x1	51	PAIRED	9810836	ERR315378_1			5						19
adipose tissue	ERR315378		adult group-29 V2	fat_x1	51	PAIRED	9810836	ERR315378_2			5		1				21
adipose tissue	ERR315431		adult group-29 V2	fat_x1	51	PAIRED	4105573	ERR315431_1			3						5
adipose tissue	ERR315431		adult group-29 V2	fat_x1	51	PAIRED	4105573	ERR315431_2			2		1				7
adipose tissue	ERR579122	female	adult group-106	fat_8b	101	PAIRED	37368054	ERR579122_1			121		1				409
adipose tissue	ERR579122	female	adult group-106	fat_8b	101	PAIRED	37368054	ERR579122_2			198		11		3		454
adipose tissue	ERR579146	female	adult group-105	fat_8a	101	PAIRED	46627373	ERR579146_1			60		3		1		160
adipose tissue	ERR579146	female	adult group-105	fat_8a	101	PAIRED	46627373	ERR579146_2			132		3				155
adrenal gland	ERR315335		adult group-1 V119	adrenal_4a	51	PAIRED	10145563	ERR315335_1			8						19
adrenal gland	ERR315335		adult group-1 V119	adrenal_4a	51	PAIRED	10145563	ERR315335_2			11						11
adrenal gland	ERR315385		adult group-3 V122	adrenal_4d	51	PAIRED	10929920	ERR315385_1			28						32
adrenal gland	ERR315385		adult group-3 V122	adrenal_4d	51	PAIRED	10929920	ERR315385_2			20						28
adrenal gland	ERR315392		adult group-2 V121	adrenal_4c	51	PAIRED	8998315	ERR315392_1			26						37
adrenal gland	ERR315392		adult group-2 V121	adrenal_4c	51	PAIRED	8998315	ERR315392_2			24						26
adrenal gland	ERR315417		adult group-3 V122	adrenal_4d	51	PAIRED	11003477	ERR315417_1			20		1				29
adrenal gland	ERR315417		adult group-3 V122	adrenal_4d	51	PAIRED	11003477	ERR315417_2			23						29
adrenal gland	ERR315450		adult group-2 V121	adrenal_4c	51	PAIRED	9087841	ERR315450_1			20		1				50
adrenal gland	ERR315450		adult group-2 V121	adrenal_4c	51	PAIRED	9087841	ERR315450_2			12		1				41
adrenal gland	ERR315452		adult group-1 V119	adrenal_4a	51	PAIRED	10241792	ERR315452_1	1		12				1		19
adrenal gland	ERR315452		adult group-1 V119	adrenal_4a	51	PAIRED	10241792	ERR315452_2	1		12						19
animal ovary	ERR315380		adult group-54 V233	ovary_6a	51	PAIRED	15403247	ERR315380_1									5
animal ovary	ERR315380		adult group-54 V233	ovary_6a	51	PAIRED	15403247	ERR315380_2			1						6
animal ovary	ERR315402		adult group-55 V234	ovary_6b	51	PAIRED	15764627	ERR315402_1			4						2
animal ovary	ERR315402		adult group-55 V234	ovary_6b	51	PAIRED	15764627	ERR315402_2			3						7
animal ovary	ERR315458		adult group-55 V234	ovary_6b	51	PAIRED	16068834	ERR315458_1			4						7
animal ovary	ERR315458		adult group-55 V234	ovary_6b	51	PAIRED	16068834	ERR315458_2			7						5
animal ovary	ERR315482		adult group-54 V233	ovary_6a	51	PAIRED	15110219	ERR315482_1			5						4
animal ovary	ERR315482		adult group-54 V233	ovary_6a	51	PAIRED	15110219	ERR315482_2			2						7
animal ovary	ERR579132	female	adult group-109	ovary_8a	101	PAIRED	36782141	ERR579132_1			6						18
animal ovary	ERR579132	female	adult group-109	ovary_8a	101	PAIRED	36782141	ERR579132_2			10						12
appendix	ERR315345		adult group-5 V155	appendix_4b	51	PAIRED	8731094	ERR315345_1			16						33
appendix	ERR315345		adult group-5 V155	appendix_4b	51	PAIRED	8731094	ERR315345_2			8						29
appendix	ERR315366		adult group-5 V155	appendix_4b	51	PAIRED	8752559	ERR315366_1			15						20
appendix	ERR315366		adult group-5 V155	appendix_4b	51	PAIRED	8752559	ERR315366_2			16						28
appendix	ERR315437		adult group-4 V154	appendix_4a	51	PAIRED	9119785	ERR315437_1			6						26
appendix	ERR315437		adult group-4 V154	appendix_4a	51	PAIRED	9119785	ERR315437_2			12						19
appendix	ERR315454		adult group-6 V160	appendix_4c	51	PAIRED	9736541	ERR315454_1			7						17
appendix	ERR315454		adult group-6 V160	appendix_4c	51	PAIRED	9736541	ERR315454_2			7						11
appendix	ERR315465		adult group-4 V154	appendix_4a	51	PAIRED	9189661	ERR315465_1			10						24
appendix	ERR315465		adult group-4 V154	appendix_4a	51	PAIRED	9189661	ERR315465_2			12						14
appendix	ERR315481		adult group-6 V160	appendix_4c	51	PAIRED	9773476	ERR315481_1			7						7
appendix	ERR315481		adult group-6 V160	appendix_4c	51	PAIRED	9773476	ERR315481_2			5						9
bladder	ERR315334		adult group-95 V177	urinarybladder_5c	51	PAIRED	6335992	ERR315334_1			11						11
bladder	ERR315334		adult group-95 V177	urinarybladder_5c	51	PAIRED	6335992	ERR315334_2			5						11
bladder	ERR315355		adult group-94 V176	urinarybladder_5b	51	PAIRED	15939817	ERR315355_1			35		1				70
bladder	ERR315355		adult group-94 V176	urinarybladder_5b	51	PAIRED	15939817	ERR315355_2	1		46						63
bladder	ERR315370		adult group-94 V176	urinarybladder_5b	51	PAIRED	5633845	ERR315370_1			16		1				19
bladder	ERR315370		adult group-94 V176	urinarybladder_5b	51	PAIRED	5633845	ERR315370_2			9						13
bladder	ERR315421		adult group-94 V176	urinarybladder_5b	51	PAIRED	5557608	ERR315421_1			7						24
bladder	ERR315421		adult group-94 V176	urinarybladder_5b	51	PAIRED	5557608	ERR315421_2			7		1				18
bladder	ERR315447		adult group-95 V177	urinarybladder_5c	51	PAIRED	14409428	ERR315447_1			17				1		26
bladder	ERR315447		adult group-95 V177	urinarybladder_5c	51	PAIRED	14409428	ERR315447_2			12		1		1		19
bladder	ERR315453		adult group-95 V177	urinarybladder_5c	51	PAIRED	6265687	ERR315453_1			6						11
bladder	ERR315453		adult group-95 V177	urinarybladder_5c	51	PAIRED	6265687	ERR315453_2			7						4
bone marrow	ERR315333		adult group-10 V250	bonemarrow_6c	51	PAIRED	17182987	ERR315333_1			21				1		12
bone marrow	ERR315333		adult group-10 V250	bonemarrow_6c	51	PAIRED	17182987	ERR315333_2			11						8
bone marrow	ERR315395		adult group-10 V250	bonemarrow_6c	51	PAIRED	16953167	ERR315395_1			18		2				10
bone marrow	ERR315395		adult group-10 V250	bonemarrow_6c	51	PAIRED	16953167	ERR315395_2			27		1				18
bone marrow	ERR315396		adult group-8 V248	bonemarrow_6a	51	PAIRED	16506110	ERR315396_1			20						11
bone marrow	ERR315396		adult group-8 V248	bonemarrow_6a	51	PAIRED	16506110	ERR315396_2			19		1				6
bone marrow	ERR315404		adult group-9 V249	bonemarrow_6b	51	PAIRED	17223283	ERR315404_1	1		16		1				7
bone marrow	ERR315404		adult group-9 V249	bonemarrow_6b	51	PAIRED	17223283	ERR315404_2			15		2				18
bone marrow	ERR315406		adult group-9 V249	bonemarrow_6b	51	PAIRED	17421796	ERR315406_1			12		1		1		10
bone marrow	ERR315406		adult group-9 V249	bonemarrow_6b	51	PAIRED	17421796	ERR315406_2	1		20		1				15
bone marrow	ERR315425		adult group-7 V230	bonemarrow_5a	51	PAIRED	14755708	ERR315425_1			31				1		12
bone marrow	ERR315425		adult group-7 V230	bonemarrow_5a	51	PAIRED	14755708	ERR315425_2			23						21
bone marrow	ERR315469		adult group-7 V230	bonemarrow_5a	51	PAIRED	14932588	ERR315469_1			40		2		1		18
bone marrow	ERR315469		adult group-7 V230	bonemarrow_5a	51	PAIRED	14932588	ERR315469_2			40		2		2		17
bone marrow	ERR315486		adult group-8 V248	bonemarrow_6a	51	PAIRED	16306820	ERR315486_1			12		1				16
bone marrow	ERR315486		adult group-8 V248	bonemarrow_6a	51	PAIRED	16306820	ERR315486_2			22		2				17
cerebral cortex	ERR315432		adult group-13 V29	brain_a	51	PAIRED	17585264	ERR315432_1			1						5
cerebral cortex	ERR315432		adult group-13 V29	brain_a	51	PAIRED	17585264	ERR315432_2			2						4
cerebral cortex	ERR315455		adult group-12 V103	brain_3c	51	PAIRED	24323755	ERR315455_1			7		1				62
cerebral cortex	ERR315455		adult group-12 V103	brain_3c	51	PAIRED	24323755	ERR315455_2			7		1				43
cerebral cortex	ERR315477		adult group-11 V102	brain_3b	51	PAIRED	28466648	ERR315477_1			15						36
cerebral cortex	ERR315477		adult group-11 V102	brain_3b	51	PAIRED	28466648	ERR315477_2			9						38
colon	ERR315348		adult group-14 V10	colon_a	51	PAIRED	17228587	ERR315348_1			16		1				19
colon	ERR315348		adult group-14 V10	colon_a	51	PAIRED	17228587	ERR315348_2			8						10
colon	ERR315357		adult group-15 V11	colon_b	51	PAIRED	42488341	ERR315357_1			9						27
colon	ERR315357		adult group-15 V11	colon_b	51	PAIRED	42488341	ERR315357_2			12						29
colon	ERR315400		adult group-17 V15	colon_d	51	PAIRED	26360292	ERR315400_1			14						23
colon	ERR315400		adult group-17 V15	colon_d	51	PAIRED	26360292	ERR315400_2			16						20
colon	ERR315403		adult group-15 V11	colon_b	51	PAIRED	7685293	ERR315403_1			1						3
colon	ERR315403		adult group-15 V11	colon_b	51	PAIRED	7685293	ERR315403_2			2						6
colon	ERR315462		adult group-18 V22	colon_f	51	PAIRED	14805008	ERR315462_1			5						8
colon	ERR315462		adult group-18 V22	colon_f	51	PAIRED	14805008	ERR315462_2			5						14
colon	ERR315484		adult group-16 V14	colon_c	51	PAIRED	31728526	ERR315484_1			24						18
colon	ERR315484		adult group-16 V14	colon_c	51	PAIRED	31728526	ERR315484_2			21						35
colon	ERR579129	male	adult group-97	colon_8b	101	PAIRED	41943492	ERR579129_1			33						57
colon	ERR579129	male	adult group-97	colon_8b	101	PAIRED	41943492	ERR579129_2			47						60
colon	ERR579148	female	adult group-96	colon_8a	101	PAIRED	51634914	ERR579148_1			59						86
colon	ERR579148	female	adult group-96	colon_8a	101	PAIRED	51634914	ERR579148_2			90						94
duodenum	ERR315442		adult group-20 V150	duodenum_4c	51	PAIRED	9015118	ERR315442_1			22						28
duodenum	ERR315442		adult group-20 V150	duodenum_4c	51	PAIRED	9015118	ERR315442_2			24						22
duodenum	ERR315445		adult group-19 V145	duodenum_4b	51	PAIRED	9204058	ERR315445_1			15						35
duodenum	ERR315445		adult group-19 V145	duodenum_4b	51	PAIRED	9204058	ERR315445_2			12						22
duodenum	ERR315457		adult group-20 V150	duodenum_4c	51	PAIRED	8965453	ERR315457_1			21						30
duodenum	ERR315457		adult group-20 V150	duodenum_4c	51	PAIRED	8965453	ERR315457_2			22						20
duodenum	ERR315461		adult group-19 V145	duodenum_4b	51	PAIRED	9261605	ERR315461_1			13						20
duodenum	ERR315461		adult group-19 V145	duodenum_4b	51	PAIRED	9261605	ERR315461_2			10						21
endometrium	ERR315361		adult group-23 V200	endometrium_5a	51	PAIRED	7388853	ERR315361_1			14						24
endometrium	ERR315361		adult group-23 V200	endometrium_5a	51	PAIRED	7388853	ERR315361_2			23						24
endometrium	ERR315368		adult group-22 V165	endometrium_4b	51	PAIRED	8684958	ERR315368_1			24						51
endometrium	ERR315368		adult group-22 V165	endometrium_4b	51	PAIRED	8684958	ERR315368_2			19						45
endometrium	ERR315386		adult group-21 V143	endometrium_4a	51	PAIRED	7492575	ERR315386_1			34						73
endometrium	ERR315386		adult group-21 V143	endometrium_4a	51	PAIRED	7492575	ERR315386_2	1		34						70
endometrium	ERR315433		adult group-22 V165	endometrium_4b	51	PAIRED	8736265	ERR315433_1			21						49
endometrium	ERR315433		adult group-22 V165	endometrium_4b	51	PAIRED	8736265	ERR315433_2			25						43
endometrium	ERR315438		adult group-21 V143	endometrium_4a	51	PAIRED	7526336	ERR315438_1			38						62
endometrium	ERR315438		adult group-21 V143	endometrium_4a	51	PAIRED	7526336	ERR315438_2			34						56
endometrium	ERR315490		adult group-23 V200	endometrium_5a	51	PAIRED	7445571	ERR315490_1			18		1				28
endometrium	ERR315490		adult group-23 V200	endometrium_5a	51	PAIRED	7445571	ERR315490_2			18						25
endometrium	ERR315495		adult group-23 V200	endometrium_5a	51	PAIRED	13084530	ERR315495_1			25						44
endometrium	ERR315495		adult group-23 V200	endometrium_5a	51	PAIRED	13084530	ERR315495_2			27						34
endometrium	ERR579123	female	adult group-98	endometrium_8a	101	PAIRED	38466404	ERR579123_1			131						329
endometrium	ERR579123	female	adult group-98	endometrium_8a	101	PAIRED	38466404	ERR579123_2			173						388
endometrium	ERR579138	female	adult group-99	endometrium_8b	101	PAIRED	41402074	ERR579138_1			58				1		174
endometrium	ERR579138	female	adult group-99	endometrium_8b	101	PAIRED	41402074	ERR579138_2			94						154
esophagus	ERR315362		adult group-25 V184	esophagus_5b	51	PAIRED	15608883	ERR315362_1			8		2				16
esophagus	ERR315362		adult group-25 V184	esophagus_5b	51	PAIRED	15608883	ERR315362_2			2						11
esophagus	ERR315398		adult group-26 V185	esophagus_5c	51	PAIRED	17614218	ERR315398_1			29						56
esophagus	ERR315398		adult group-26 V185	esophagus_5c	51	PAIRED	17614218	ERR315398_2			24		1				52
esophagus	ERR315411		adult group-25 V184	esophagus_5b	51	PAIRED	15827993	ERR315411_1			4						21
esophagus	ERR315411		adult group-25 V184	esophagus_5b	51	PAIRED	15827993	ERR315411_2			6						10
esophagus	ERR315434		adult group-24 V183	esophagus_5a	51	PAIRED	13339046	ERR315434_1			11						26
esophagus	ERR315434		adult group-24 V183	esophagus_5a	51	PAIRED	13339046	ERR315434_2			4						13
esophagus	ERR315472		adult group-26 V185	esophagus_5c	51	PAIRED	17431229	ERR315472_1			22		3				52
esophagus	ERR315472		adult group-26 V185	esophagus_5c	51	PAIRED	17431229	ERR315472_2			15		1				26
esophagus	ERR315489		adult group-24 V183	esophagus_5a	51	PAIRED	13498968	ERR315489_1			8		1				20
esophagus	ERR315489		adult group-24 V183	esophagus_5a	51	PAIRED	13498968	ERR315489_2			3						19
fallopian tube	ERR579124	female	adult group-103	fallopiantube_8d	101	PAIRED	33442096	ERR579124_1			12						33
fallopian tube	ERR579124	female	adult group-103	fallopiantube_8d	101	PAIRED	33442096	ERR579124_2			26						25
fallopian tube	ERR579128	female	adult group-100	fallopiantube_5a	101	PAIRED	16731620	ERR579128_1			13						21
fallopian tube	ERR579128	female	adult group-100	fallopiantube_5a	101	PAIRED	16731620	ERR579128_2			5						15
fallopian tube	ERR579134	female	adult group-104	fallopiantube_8e	101	PAIRED	32578336	ERR579134_1			24				2		24
fallopian tube	ERR579134	female	adult group-104	fallopiantube_8e	101	PAIRED	32578336	ERR579134_2			25						27
fallopian tube	ERR579136	female	adult group-102	fallopiantube_8c	101	PAIRED	36892816	ERR579136_1			15		1				27
fallopian tube	ERR579136	female	adult group-102	fallopiantube_8c	101	PAIRED	36892816	ERR579136_2			34						39
fallopian tube	ERR579150	female	adult group-101	fallopiantube_8b	101	PAIRED	38839362	ERR579150_1			32		1				79
fallopian tube	ERR579150	female	adult group-101	fallopiantube_8b	101	PAIRED	38839362	ERR579150_2			83						67
fallopian tube	ERR579155	female	adult group-100	fallopiantube_5a	101	PAIRED	17042245	ERR579155_1			11						21
fallopian tube	ERR579155	female	adult group-100	fallopiantube_5a	101	PAIRED	17042245	ERR579155_2			18						20
gall bladder	ERR315347		adult group-31 V182	gallbladder_5b	51	PAIRED	14991273	ERR315347_1			49						112
gall bladder	ERR315347		adult group-31 V182	gallbladder_5b	51	PAIRED	14991273	ERR315347_2			39						78
gall bladder	ERR315349		adult group-30 V179	gallbladder_5a	51	PAIRED	6672762	ERR315349_1			22						17
gall bladder	ERR315349		adult group-30 V179	gallbladder_5a	51	PAIRED	6672762	ERR315349_2			13		2				13
gall bladder	ERR315360		adult group-32 V186	gallbladder_5c	51	PAIRED	13320755	ERR315360_1			48				1		91
gall bladder	ERR315360		adult group-32 V186	gallbladder_5c	51	PAIRED	13320755	ERR315360_2			55		1				70
gall bladder	ERR315427		adult group-32 V186	gallbladder_5c	51	PAIRED	13212267	ERR315427_1			42		1		1		75
gall bladder	ERR315427		adult group-32 V186	gallbladder_5c	51	PAIRED	13212267	ERR315427_2			44						65
gall bladder	ERR315470		adult group-30 V179	gallbladder_5a	51	PAIRED	6595403	ERR315470_1			16						18
gall bladder	ERR315470		adult group-30 V179	gallbladder_5a	51	PAIRED	6595403	ERR315470_2			16						12
gall bladder	ERR315474		adult group-30 V179	gallbladder_5a	51	PAIRED	16621424	ERR315474_1			40						68
gall bladder	ERR315474		adult group-30 V179	gallbladder_5a	51	PAIRED	16621424	ERR315474_2			40		2		1		50
gall bladder	ERR315480		adult group-31 V182	gallbladder_5b	51	PAIRED	15208094	ERR315480_1			52		3				108
gall bladder	ERR315480		adult group-31 V182	gallbladder_5b	51	PAIRED	15208094	ERR315480_2			52				1		71
heart	ERR315328		adult group-33 V191	heart_5a	51	PAIRED	13163036	ERR315328_1			1						51
heart	ERR315328		adult group-33 V191	heart_5a	51	PAIRED	13163036	ERR315328_2			7						51
heart	ERR315331		adult group-36 V237	heart_6b	51	PAIRED	15133526	ERR315331_1			7						88
heart	ERR315331		adult group-36 V237	heart_6b	51	PAIRED	15133526	ERR315331_2			6						68
heart	ERR315356		adult group-35 V235	heart_6a	51	PAIRED	17732535	ERR315356_1			10						152
heart	ERR315356		adult group-35 V235	heart_6a	51	PAIRED	17732535	ERR315356_2			12						147
heart	ERR315367		adult group-36 V237	heart_6b	51	PAIRED	15345243	ERR315367_1			8						82
heart	ERR315367		adult group-36 V237	heart_6b	51	PAIRED	15345243	ERR315367_2			8				1		87
heart	ERR315384		adult group-34 V195	heart_5b	51	PAIRED	16695109	ERR315384_1			10						52
heart	ERR315384		adult group-34 V195	heart_5b	51	PAIRED	16695109	ERR315384_2			5						52
heart	ERR315389		adult group-33 V191	heart_5a	51	PAIRED	7896925	ERR315389_1			5						43
heart	ERR315389		adult group-33 V191	heart_5a	51	PAIRED	7896925	ERR315389_2			4						28
heart	ERR315413		adult group-34 V195	heart_5b	51	PAIRED	16596950	ERR315413_1			9						58
heart	ERR315413		adult group-34 V195	heart_5b	51	PAIRED	16596950	ERR315413_2			6						65
heart	ERR315430		adult group-35 V235	heart_6a	51	PAIRED	17381370	ERR315430_1			13						137
heart	ERR315430		adult group-35 V235	heart_6a	51	PAIRED	17381370	ERR315430_2			17						138
heart	ERR315435		adult group-33 V191	heart_5a	51	PAIRED	7834982	ERR315435_1			1						25
heart	ERR315435		adult group-33 V191	heart_5a	51	PAIRED	7834982	ERR315435_2			3						38
kidney	ERR315383		adult group-40 V24	kidney_d	51	PAIRED	18261280	ERR315383_1			28		1				41
kidney	ERR315383		adult group-40 V24	kidney_d	51	PAIRED	18261280	ERR315383_2			18		1				37
kidney	ERR315443		adult group-38 V6	kidney_b	51	PAIRED	24572266	ERR315443_1			22						67
kidney	ERR315443		adult group-38 V6	kidney_b	51	PAIRED	24572266	ERR315443_2			25						63
kidney	ERR315468		adult group-39 V23	kidney_c	51	PAIRED	12164943	ERR315468_1			9		1				14
kidney	ERR315468		adult group-39 V23	kidney_c	51	PAIRED	12164943	ERR315468_2			8						28
kidney	ERR315494		adult group-37 V5	kidney_a	51	PAIRED	16450970	ERR315494_1			15						37
kidney	ERR315494		adult group-37 V5	kidney_a	51	PAIRED	16450970	ERR315494_2			13						37
liver	ERR315327		adult group-42 V110	liver_c	51	PAIRED	6129051	ERR315327_1			7						37
liver	ERR315327		adult group-42 V110	liver_c	51	PAIRED	6129051	ERR315327_2			9						30
liver	ERR315394		adult group-42 V110	liver_c	51	PAIRED	6095986	ERR315394_1			10				1		28
liver	ERR315394		adult group-42 V110	liver_c	51	PAIRED	6095986	ERR315394_2			6						22
liver	ERR315414		adult group-43 V111	liver_d	51	PAIRED	22811186	ERR315414_1	1		24						18
liver	ERR315414		adult group-43 V111	liver_d	51	PAIRED	22811186	ERR315414_2			15						29
liver	ERR315451		adult group-41 V108	liver_a	51	PAIRED	15108148	ERR315451_1			6		1				46
liver	ERR315451		adult group-41 V108	liver_a	51	PAIRED	15108148	ERR315451_2			13						34
liver	ERR315463		adult group-41 V108	liver_a	51	PAIRED	15370846	ERR315463_1			22						40
liver	ERR315463		adult group-41 V108	liver_a	51	PAIRED	15370846	ERR315463_2			11						37
lung	ERR315326		adult group-46 V130	lung_4a	51	PAIRED	8782257	ERR315326_1			6		3				44
lung	ERR315326		adult group-46 V130	lung_4a	51	PAIRED	8782257	ERR315326_2			8		1				36
lung	ERR315341		adult group-45 V81	lung_3f	51	PAIRED	29340443	ERR315341_1			43		9				315
lung	ERR315341		adult group-45 V81	lung_3f	51	PAIRED	29340443	ERR315341_2			32		11				282
lung	ERR315346		adult group-44 V80	lung_3e	51	PAIRED	25354832	ERR315346_1			28		4				192
lung	ERR315346		adult group-44 V80	lung_3e	51	PAIRED	25354832	ERR315346_2			22		5		1		201
lung	ERR315353		adult group-48 V133	lung_4d	51	PAIRED	13576003	ERR315353_1			22		3				124
lung	ERR315353		adult group-48 V133	lung_4d	51	PAIRED	13576003	ERR315353_2			27		5				108
lung	ERR315424		adult group-46 V130	lung_4a	51	PAIRED	8761137	ERR315424_1			12		3				44
lung	ERR315424		adult group-46 V130	lung_4a	51	PAIRED	8761137	ERR315424_2			12		2				30
lung	ERR315439		adult group-47 V131	lung_4b	51	PAIRED	6280429	ERR315439_1			9		3				36
lung	ERR315439		adult group-47 V131	lung_4b	51	PAIRED	6280429	ERR315439_2			13		2				39
lung	ERR315444		adult group-47 V131	lung_4b	51	PAIRED	6387998	ERR315444_1			8		1				44
lung	ERR315444		adult group-47 V131	lung_4b	51	PAIRED	6387998	ERR315444_2			4						29
lung	ERR315487		adult group-48 V133	lung_4d	51	PAIRED	13669047	ERR315487_1			31		1				116
lung	ERR315487		adult group-48 V133	lung_4d	51	PAIRED	13669047	ERR315487_2			22		1				107
lymph node	ERR315329		adult group-53 V193	lymphnode_5c	51	PAIRED	13714939	ERR315329_1			6						10
lymph node	ERR315329		adult group-53 V193	lymphnode_5c	51	PAIRED	13714939	ERR315329_2			4						14
lymph node	ERR315371		adult group-49 V157	lymphnode_4a	51	PAIRED	11342461	ERR315371_1									10
lymph node	ERR315371		adult group-49 V157	lymphnode_4a	51	PAIRED	11342461	ERR315371_2			2						6
lymph node	ERR315373		adult group-49 V157	lymphnode_4a	51	PAIRED	11229989	ERR315373_1			6						6
lymph node	ERR315373		adult group-49 V157	lymphnode_4a	51	PAIRED	11229989	ERR315373_2			6						9
lymph node	ERR315387		adult group-52 V192	lymphnode_5b	51	PAIRED	8475437	ERR315387_1			1						1
lymph node	ERR315387		adult group-52 V192	lymphnode_5b	51	PAIRED	8475437	ERR315387_2									4
lymph node	ERR315390		adult group-53 V193	lymphnode_5c	51	PAIRED	8128422	ERR315390_1			4						6
lymph node	ERR315390		adult group-53 V193	lymphnode_5c	51	PAIRED	8128422	ERR315390_2			2						6
lymph node	ERR315393		adult group-50 V164	lymphnode_4b	51	PAIRED	11996209	ERR315393_1			2						6
lymph node	ERR315393		adult group-50 V164	lymphnode_4b	51	PAIRED	11996209	ERR315393_2			2						3
lymph node	ERR315426		adult group-52 V192	lymphnode_5b	51	PAIRED	11580578	ERR315426_1			2						3
lymph node	ERR315426		adult group-52 V192	lymphnode_5b	51	PAIRED	11580578	ERR315426_2			6						4
lymph node	ERR315440		adult group-51 V190	lymphnode_5a	51	PAIRED	9956178	ERR315440_1			5						6
lymph node	ERR315440		adult group-51 V190	lymphnode_5a	51	PAIRED	9956178	ERR315440_2			3						3
lymph node	ERR315441		adult group-51 V190	lymphnode_5a	51	PAIRED	9880903	ERR315441_1			3						3
lymph node	ERR315441		adult group-51 V190	lymphnode_5a	51	PAIRED	9880903	ERR315441_2			3						5
lymph node	ERR315471		adult group-53 V193	lymphnode_5c	51	PAIRED	8193221	ERR315471_1			7						12
lymph node	ERR315471		adult group-53 V193	lymphnode_5c	51	PAIRED	8193221	ERR315471_2			4						10
lymph node	ERR315475		adult group-52 V192	lymphnode_5b	51	PAIRED	8406163	ERR315475_1			2						6
lymph node	ERR315475		adult group-52 V192	lymphnode_5b	51	PAIRED	8406163	ERR315475_2			4						1
lymph node	ERR315488		adult group-50 V164	lymphnode_4b	51	PAIRED	11864615	ERR315488_1									5
lymph node	ERR315488		adult group-50 V164	lymphnode_4b	51	PAIRED	11864615	ERR315488_2									4
lymph node	ERR315493		adult group-51 V190	lymphnode_5a	51	PAIRED	13573897	ERR315493_1			8						8
lymph node	ERR315493		adult group-51 V190	lymphnode_5a	51	PAIRED	13573897	ERR315493_2			7						5
pancreas	ERR315429		adult group-57 V232	pancreas_6b	51	PAIRED	12161026	ERR315429_1			9						16
pancreas	ERR315429		adult group-57 V232	pancreas_6b	51	PAIRED	12161026	ERR315429_2			13						10
pancreas	ERR315436		adult group-57 V232	pancreas_6b	51	PAIRED	12322844	ERR315436_1			10						13
pancreas	ERR315436		adult group-57 V232	pancreas_6b	51	PAIRED	12322844	ERR315436_2			11						13
pancreas	ERR315466		adult group-56 V229	pancreas_6a	51	PAIRED	14630380	ERR315466_1			5						18
pancreas	ERR315466		adult group-56 V229	pancreas_6a	51	PAIRED	14630380	ERR315466_2			6						13
pancreas	ERR315479		adult group-56 V229	pancreas_6a	51	PAIRED	14400705	ERR315479_1			12				1		14
pancreas	ERR315479		adult group-56 V229	pancreas_6a	51	PAIRED	14400705	ERR315479_2			14						15
placenta	ERR315336		adult group-61 V224	placenta_6c	51	PAIRED	16389560	ERR315336_1			12						21
placenta	ERR315336		adult group-61 V224	placenta_6c	51	PAIRED	16389560	ERR315336_2			9						17
placenta	ERR315374		adult group-59 V221	placenta_6a	51	PAIRED	15241666	ERR315374_1	1		39						87
placenta	ERR315374		adult group-59 V221	placenta_6a	51	PAIRED	15241666	ERR315374_2			36						89
placenta	ERR315375		adult group-58 V76	placenta_3a	51	PAIRED	31687658	ERR315375_1			11						19
placenta	ERR315375		adult group-58 V76	placenta_3a	51	PAIRED	31687658	ERR315375_2			8						26
placenta	ERR315377		adult group-59 V221	placenta_6a	51	PAIRED	15022448	ERR315377_1	1		52		1				65
placenta	ERR315377		adult group-59 V221	placenta_6a	51	PAIRED	15022448	ERR315377_2	1		35						97
placenta	ERR315399		adult group-61 V224	placenta_6c	51	PAIRED	16101325	ERR315399_1			7						22
placenta	ERR315399		adult group-61 V224	placenta_6c	51	PAIRED	16101325	ERR315399_2			11						30
placenta	ERR315476		adult group-60 V223	placenta_6b	51	PAIRED	14649029	ERR315476_1			24						26
placenta	ERR315476		adult group-60 V223	placenta_6b	51	PAIRED	14649029	ERR315476_2			16						14
placenta	ERR315478		adult group-60 V223	placenta_6b	51	PAIRED	14906214	ERR315478_1			17						29
placenta	ERR315478		adult group-60 V223	placenta_6b	51	PAIRED	14906214	ERR315478_2			22		1				24
prostate	ERR315330		adult group-62 V127	prostate_4a	51	PAIRED	10838240	ERR315330_1			24						84
prostate	ERR315330		adult group-62 V127	prostate_4a	51	PAIRED	10838240	ERR315330_2			27		1				81
prostate	ERR315340		adult group-63 V128	prostate_4b	51	PAIRED	10783008	ERR315340_1			46						127
prostate	ERR315340		adult group-63 V128	prostate_4b	51	PAIRED	10783008	ERR315340_2			43						88
prostate	ERR315354		adult group-64 V129	prostate_4c	51	PAIRED	8841120	ERR315354_1			28						71
prostate	ERR315354		adult group-64 V129	prostate_4c	51	PAIRED	8841120	ERR315354_2			22						50
prostate	ERR315359		adult group-62 V127	prostate_4a	51	PAIRED	10889038	ERR315359_1			35				1		90
prostate	ERR315359		adult group-62 V127	prostate_4a	51	PAIRED	10889038	ERR315359_2			35						69
prostate	ERR315365		adult group-64 V129	prostate_4c	51	PAIRED	8893985	ERR315365_1			26						55
prostate	ERR315365		adult group-64 V129	prostate_4c	51	PAIRED	8893985	ERR315365_2			27						52
prostate	ERR315407		adult group-63 V128	prostate_4b	51	PAIRED	10873741	ERR315407_1			48		1				123
prostate	ERR315407		adult group-63 V128	prostate_4b	51	PAIRED	10873741	ERR315407_2			52				1		107
prostate	ERR315410		adult group-65 V12	prostate_a	51	PAIRED	16837081	ERR315410_1			11						25
prostate	ERR315410		adult group-65 V12	prostate_a	51	PAIRED	16837081	ERR315410_2			14						26
rectum	ERR579127	male	adult group-112	rectum_8b	101	PAIRED	40213075	ERR579127_1			26		1				54
rectum	ERR579127	male	adult group-112	rectum_8b	101	PAIRED	40213075	ERR579127_2			49		1				79
rectum	ERR579140	male	adult group-113	rectum_8c	101	PAIRED	45086117	ERR579140_1			22						54
rectum	ERR579140	male	adult group-113	rectum_8c	101	PAIRED	45086117	ERR579140_2			34						57
rectum	ERR579147	male	adult group-111	rectum_8a	101	PAIRED	38433373	ERR579147_1			24						38
rectum	ERR579147	male	adult group-111	rectum_8a	101	PAIRED	38433373	ERR579147_2			26		1				34
rectum	ERR579151	male	adult group-114	rectum_8d	101	PAIRED	46874383	ERR579151_1			26						53
rectum	ERR579151	male	adult group-114	rectum_8d	101	PAIRED	46874383	ERR579151_2			34						53
salivary gland	ERR315325		adult group-66 V238	salivarygland_6a	51	PAIRED	14031909	ERR315325_1			9						14
salivary gland	ERR315325		adult group-66 V238	salivarygland_6a	51	PAIRED	14031909	ERR315325_2			7						13
salivary gland	ERR315382		adult group-66 V238	salivarygland_6a	51	PAIRED	14271846	ERR315382_1			11						19
salivary gland	ERR315382		adult group-66 V238	salivarygland_6a	51	PAIRED	14271846	ERR315382_2			12						13
salivary gland	ERR315418		adult group-68 V240	salivarygland_6c	51	PAIRED	10217355	ERR315418_1			11		1				14
salivary gland	ERR315418		adult group-68 V240	salivarygland_6c	51	PAIRED	10217355	ERR315418_2			6		1				13
salivary gland	ERR315420		adult group-67 V239	salivarygland_6b	51	PAIRED	14291669	ERR315420_1			5						8
salivary gland	ERR315420		adult group-67 V239	salivarygland_6b	51	PAIRED	14291669	ERR315420_2			9		1				11
salivary gland	ERR315449		adult group-68 V240	salivarygland_6c	51	PAIRED	10096395	ERR315449_1			16		1				14
salivary gland	ERR315449		adult group-68 V240	salivarygland_6c	51	PAIRED	10096395	ERR315449_2			15		3				22
salivary gland	ERR315459		adult group-67 V239	salivarygland_6b	51	PAIRED	14548017	ERR315459_1			8						9
salivary gland	ERR315459		adult group-67 V239	salivarygland_6b	51	PAIRED	14548017	ERR315459_2			10						13
skeletal muscle	ERR579130	female	adult group-118	skeletalmuscle_d	101	PAIRED	16978025	ERR579130_1			3		1				40
skeletal muscle	ERR579130	female	adult group-118	skeletalmuscle_d	101	PAIRED	16978025	ERR579130_2			4						33
skeletal muscle	ERR579141	female	adult group-117	skeletalmuscle_c	101	PAIRED	16529934	ERR579141_1			5		1				62
skeletal muscle	ERR579141	female	adult group-117	skeletalmuscle_c	101	PAIRED	16529934	ERR579141_2			5						62
skeletal muscle	ERR579142	male	adult group-115	skeletalmuscle_a	101	PAIRED	28345321	ERR579142_1			2						17
skeletal muscle	ERR579142	male	adult group-115	skeletalmuscle_a	101	PAIRED	28345321	ERR579142_2			2						22
skeletal muscle	ERR579143	male	adult group-115	skeletalmuscle_a	101	PAIRED	13105535	ERR579143_1			1						10
skeletal muscle	ERR579143	male	adult group-115	skeletalmuscle_a	101	PAIRED	13105535	ERR579143_2									7
skeletal muscle	ERR579149	male	adult group-119	skeletalmuscle_e	101	PAIRED	19063730	ERR579149_1			4						27
skeletal muscle	ERR579149	male	adult group-119	skeletalmuscle_e	101	PAIRED	19063730	ERR579149_2			2						25
skeletal muscle	ERR579152	female	adult group-116	skeletalmuscle_b	101	PAIRED	14977661	ERR579152_1			9		1				49
skeletal muscle	ERR579152	female	adult group-116	skeletalmuscle_b	101	PAIRED	14977661	ERR579152_2			6						41
skin	ERR315339		adult group-71 V245	skin_6a	51	PAIRED	13578251	ERR315339_1			7						22
skin	ERR315339		adult group-71 V245	skin_6a	51	PAIRED	13578251	ERR315339_2			9						24
skin	ERR315372		adult group-70 V247	skin_5f	51	PAIRED	15997539	ERR315372_1			9						25
skin	ERR315372		adult group-70 V247	skin_5f	51	PAIRED	15997539	ERR315372_2			11		1				17
skin	ERR315376		adult group-71 V245	skin_6a	51	PAIRED	13433881	ERR315376_1			8		1				28
skin	ERR315376		adult group-71 V245	skin_6a	51	PAIRED	13433881	ERR315376_2			10		1				14
skin	ERR315401		adult group-69 V246	skin_5e	51	PAIRED	14626055	ERR315401_1			14						14
skin	ERR315401		adult group-69 V246	skin_5e	51	PAIRED	14626055	ERR315401_2			13						20
skin	ERR315460		adult group-70 V247	skin_5f	51	PAIRED	16252980	ERR315460_1			14		1				30
skin	ERR315460		adult group-70 V247	skin_5f	51	PAIRED	16252980	ERR315460_2			10						19
skin	ERR315464		adult group-69 V246	skin_5e	51	PAIRED	14435951	ERR315464_1			12						16
skin	ERR315464		adult group-69 V246	skin_5e	51	PAIRED	14435951	ERR315464_2			10		2				21
small intestine	ERR315344		adult group-72 V151	smallintestine_4a	51	PAIRED	9334748	ERR315344_1			17				1		19
small intestine	ERR315344		adult group-72 V151	smallintestine_4a	51	PAIRED	9334748	ERR315344_2			10						21
small intestine	ERR315364		adult group-73 V152	smallintestine_4b	51	PAIRED	10640327	ERR315364_1			19						34
small intestine	ERR315364		adult group-73 V152	smallintestine_4b	51	PAIRED	10640327	ERR315364_2			16						31
small intestine	ERR315381		adult group-74 V153	smallintestine_4c	51	PAIRED	11946771	ERR315381_1			14						30
small intestine	ERR315381		adult group-74 V153	smallintestine_4c	51	PAIRED	11946771	ERR315381_2			11						26
small intestine	ERR315388		adult group-74 V153	smallintestine_4c	51	PAIRED	11862929	ERR315388_1			10						28
small intestine	ERR315388		adult group-74 V153	smallintestine_4c	51	PAIRED	11862929	ERR315388_2			10						27
small intestine	ERR315408		adult group-73 V152	smallintestine_4b	51	PAIRED	10699216	ERR315408_1			20						36
small intestine	ERR315408		adult group-73 V152	smallintestine_4b	51	PAIRED	10699216	ERR315408_2			14						34
small intestine	ERR315409		adult group-75 V156	smallintestine_4d	51	PAIRED	9794787	ERR315409_1			18						24
small intestine	ERR315409		adult group-75 V156	smallintestine_4d	51	PAIRED	9794787	ERR315409_2			16						23
small intestine	ERR315419		adult group-72 V151	smallintestine_4a	51	PAIRED	9258742	ERR315419_1			11						19
small intestine	ERR315419		adult group-72 V151	smallintestine_4a	51	PAIRED	9258742	ERR315419_2			10						18
small intestine	ERR315423		adult group-75 V156	smallintestine_4d	51	PAIRED	9710257	ERR315423_1			13						25
small intestine	ERR315423		adult group-75 V156	smallintestine_4d	51	PAIRED	9710257	ERR315423_2			15						16
smooth muscle	ERR579125	female	adult group-122	smoothmuscle_8c	101	PAIRED	37834524	ERR579125_1			41						70
smooth muscle	ERR579125	female	adult group-122	smoothmuscle_8c	101	PAIRED	37834524	ERR579125_2			57						71
smooth muscle	ERR579131	female	adult group-120	smoothmuscle_8a	101	PAIRED	33018451	ERR579131_1			85						204
smooth muscle	ERR579131	female	adult group-120	smoothmuscle_8a	101	PAIRED	33018451	ERR579131_2			111		3				247
smooth muscle	ERR579153	female	adult group-121	smoothmuscle_8b	101	PAIRED	36809248	ERR579153_1			41						74
smooth muscle	ERR579153	female	adult group-121	smoothmuscle_8b	101	PAIRED	36809248	ERR579153_2			54						97
spleen	ERR315338		adult group-76 V82	spleen_3a	51	PAIRED	26648704	ERR315338_1			50						136
spleen	ERR315338		adult group-76 V82	spleen_3a	51	PAIRED	26648704	ERR315338_2			57						128
spleen	ERR315405		adult group-77 V83	spleen_3b	51	PAIRED	12170875	ERR315405_1			22						53
spleen	ERR315405		adult group-77 V83	spleen_3b	51	PAIRED	12170875	ERR315405_2			24						60
spleen	ERR315416		adult group-77 V83	spleen_3b	51	PAIRED	11937216	ERR315416_1			24						52
spleen	ERR315416		adult group-77 V83	spleen_3b	51	PAIRED	11937216	ERR315416_2			19						42
spleen	ERR315448		adult group-79 V85	spleen_3d	51	PAIRED	27044102	ERR315448_1			38		1				113
spleen	ERR315448		adult group-79 V85	spleen_3d	51	PAIRED	27044102	ERR315448_2			46						96
spleen	ERR315473		adult group-78 V84	spleen_3c	51	PAIRED	24473462	ERR315473_1			36		1				89
spleen	ERR315473		adult group-78 V84	spleen_3c	51	PAIRED	24473462	ERR315473_2			28		1		1		91
stomach	ERR315369		adult group-81 V91	stomach_3b	51	PAIRED	16004990	ERR315369_1			39						70
stomach	ERR315369		adult group-81 V91	stomach_3b	51	PAIRED	16004990	ERR315369_2			44				1		65
stomach	ERR315379		adult group-80 V90	stomach_3a	51	PAIRED	22610772	ERR315379_1			42						88
stomach	ERR315379		adult group-80 V90	stomach_3a	51	PAIRED	22610772	ERR315379_2			43						89
stomach	ERR315467		adult group-82 V18	stomach_a	51	PAIRED	20097530	ERR315467_1			6						16
stomach	ERR315467		adult group-82 V18	stomach_a	51	PAIRED	20097530	ERR315467_2			2						20
stomach	ERR315485		adult group-81 V91	stomach_3b	51	PAIRED	15684423	ERR315485_1			28						69
stomach	ERR315485		adult group-81 V91	stomach_3b	51	PAIRED	15684423	ERR315485_2			31						62
testis	ERR315350		adult group-83 V134	testis_4a	51	PAIRED	8881861	ERR315350_1			1						3
testis	ERR315350		adult group-83 V134	testis_4a	51	PAIRED	8881861	ERR315350_2									2
testis	ERR315351		adult group-83 V134	testis_4a	51	PAIRED	8808454	ERR315351_1			3
testis	ERR315351		adult group-83 V134	testis_4a	51	PAIRED	8808454	ERR315351_2			4						4
testis	ERR315352		adult group-84 V255	testis_7a	51	PAIRED	35915919	ERR315352_1			4						8
testis	ERR315352		adult group-84 V255	testis_7a	51	PAIRED	35915919	ERR315352_2			4						5
testis	ERR315391		adult group-86 V257	testis_7c	51	PAIRED	39007238	ERR315391_1			13						13
testis	ERR315391		adult group-86 V257	testis_7c	51	PAIRED	39007238	ERR315391_2			12						16
testis	ERR315415		adult group-88 V259	testis_7e	51	PAIRED	44085084	ERR315415_1			5						10
testis	ERR315415		adult group-88 V259	testis_7e	51	PAIRED	44085084	ERR315415_2			7						8
testis	ERR315446		adult group-87 V258	testis_7d	51	PAIRED	33605790	ERR315446_1			1						9
testis	ERR315446		adult group-87 V258	testis_7d	51	PAIRED	33605790	ERR315446_2			3						7
testis	ERR315456		adult group-85 V256	testis_7b	51	PAIRED	32054218	ERR315456_1			8						10
testis	ERR315456		adult group-85 V256	testis_7b	51	PAIRED	32054218	ERR315456_2			4						10
testis	ERR315492		adult group-89 V260	testis_7f	51	PAIRED	44436072	ERR315492_1			9						7
testis	ERR315492		adult group-89 V260	testis_7f	51	PAIRED	44436072	ERR315492_2			4						7
thyroid	ERR315337		adult group-91 V197	thyroid_5b	51	PAIRED	22150193	ERR315337_1			165		2		3		624
thyroid	ERR315337		adult group-91 V197	thyroid_5b	51	PAIRED	22150193	ERR315337_2			160		2				615
thyroid	ERR315358		adult group-90 V196	thyroid_5a	51	PAIRED	15797139	ERR315358_1			90		2				369
thyroid	ERR315358		adult group-90 V196	thyroid_5a	51	PAIRED	15797139	ERR315358_2			96		2				322
thyroid	ERR315363		adult group-92 V198	thyroid_5c	51	PAIRED	11921978	ERR315363_1			54						247
thyroid	ERR315363		adult group-92 V198	thyroid_5c	51	PAIRED	11921978	ERR315363_2			53		1				223
thyroid	ERR315397		adult group-93 V199	thyroid_5d	51	PAIRED	12544599	ERR315397_1			69		1				258
thyroid	ERR315397		adult group-93 V199	thyroid_5d	51	PAIRED	12544599	ERR315397_2			77						261
thyroid	ERR315412		adult group-91 V197	thyroid_5b	51	PAIRED	22366610	ERR315412_1			175				1		662
thyroid	ERR315412		adult group-91 V197	thyroid_5b	51	PAIRED	22366610	ERR315412_2			144		1				588
thyroid	ERR315422		adult group-90 V196	thyroid_5a	51	PAIRED	15631970	ERR315422_1			90		4				341
thyroid	ERR315422		adult group-90 V196	thyroid_5a	51	PAIRED	15631970	ERR315422_2			81		1				341
thyroid	ERR315428		adult group-92 V198	thyroid_5c	51	PAIRED	11830469	ERR315428_1			56		1				227
thyroid	ERR315428		adult group-92 V198	thyroid_5c	51	PAIRED	11830469	ERR315428_2			50		4				251
thyroid	ERR315483		adult group-93 V199	thyroid_5d	51	PAIRED	9052163	ERR315483_1			56		2				205
thyroid	ERR315483		adult group-93 V199	thyroid_5d	51	PAIRED	9052163	ERR315483_2			54						178
thyroid	ERR315491		adult group-93 V199	thyroid_5d	51	PAIRED	8978003	ERR315491_1			52		2		1		198
thyroid	ERR315491		adult group-93 V199	thyroid_5d	51	PAIRED	8978003	ERR315491_2			60						183
tonsil	ERR579133	male	adult group-127	tonsil_8e1	101	PAIRED	44758042	ERR579133_1			11						30
tonsil	ERR579133	male	adult group-127	tonsil_8e1	101	PAIRED	44758042	ERR579133_2			16		1				27
tonsil	ERR579135	female	adult group-123	tonsil_8a1	101	PAIRED	35117444	ERR579135_1			11						20
tonsil	ERR579135	female	adult group-123	tonsil_8a1	101	PAIRED	35117444	ERR579135_2			14		2				20
tonsil	ERR579139	male	adult group-124	tonsil_8b1	101	PAIRED	36683001	ERR579139_1			3						27
tonsil	ERR579139	male	adult group-124	tonsil_8b1	101	PAIRED	36683001	ERR579139_2			7		2				24
TOTALS:							6925891228		12	0	8887	0	183	0	34	0	22498	0		Total hits to all junctions for E-2836:	31614
Other_datasets (adipose, kidney, macrophages):
Tissue	Run	Sex	Description	Source	ReadLen	Paired	Num_reads	Read_file	4-8a	4-8b	5-8a	5-8b	6a-8a	6a-8b	7a-8a	7a-8b	7b-8a	7b-8b
adipose	SRR1292150		Sample12101	GSM1389720	53	SINGLE	12728474	SRR1292150			5						10
adipose	SRR1292151		Sample12104	GSM1389721	53	SINGLE	10593747	SRR1292151			4						8
adipose	SRR1292152		Sample12105	GSM1389722	53	SINGLE	11737891	SRR1292152			12						14
kidney	SRR2014239		Agilent_Adult_Kidney	GSM1698569	77	SINGLE	185615056	SRR2014239			14		1				21
kidney	SRR2014240		Biochain_Adult_Kidney	GSM1698570	77	SINGLE	160106044	SRR2014240			15						41
kidney+	SRR2039196		Uninvolved_Kidney_1	GSM1695197	52	SINGLE	78178042	SRR2039196									1
kidney	SRR2039197		Uninvolved_Kidney_2	GSM1695198	52	SINGLE	71608454	SRR2039197			2
kidney	SRR2039198		Uninvolved_Kidney_3	GSM1695199	52	SINGLE	62741648	SRR2039198
macrophages	SRR1282175		24hr_Media_Unstim_1	GSM1383753	53	SINGLE	24104440	SRR1282175			5						1
macrophages	SRR1282176		24hr_Media_Unstim_2	GSM1383754	53	SINGLE	24508962	SRR1282176			2						4
macrophages	SRR1282177		24hr_Media_Unstim_3	GSM1383755	53	SINGLE	26464479	SRR1282177			6						5
macrophages	SRR1282195		6hr_Media_Unstim_244_1	GSM1383773	43	SINGLE	18196044	SRR1282195			3						8
macrophages	SRR1282196		6hr_Media_Unstim_244_2	GSM1383774	43	SINGLE	19172046	SRR1282196			7						5
macrophages	SRR1282197		6hr_Media_Unstim_244_3	GSM1383775	43	SINGLE	16407413	SRR1282197			5						9
macrophages	SRR1289650		1_macrophage	GSM1387572	52	SINGLE	78255548	SRR1289650			6						5
macrophages	SRR1289651		2_macrophage_fibroblast	GSM1387573	52	SINGLE	74861596	SRR1289651			9						1
macrophages	SRR1289652		3_macrophage_TNF	GSM1387574	52	SINGLE	72430060	SRR1289652			34						72
macrophages	SRR1289653		4_macrophage_fibroblast_TNF	GSM1387575	52	SINGLE	76860404	SRR1289653			83						118
macrophages	SRR1947489		M372-none-4	GSM1646957	51	SINGLE	29517667	SRR1947489									1
macrophages	SRR1947493		M375-none-4	GSM1646961	51	SINGLE	29121050	SRR1947493
macrophages	SRR1947507		M374-none-48	GSM1646975	51	SINGLE	22020338	SRR1947507
macrophages	SRR1947512		M376-none-48	GSM1646980	51	SINGLE	46532281	SRR1947512			1						4
macrophages	SRR1947544		M375-none-18	GSM1647012	51	SINGLE	36579070	SRR1947544									1
macrophages	SRR1947545		M373-none-18	GSM1647013	51	SINGLE	29652627	SRR1947545			1
macrophages	SRR452328		M1_1	GSM907013	101	SINGLE	72887088	SRR452328			101		1				102
macrophages	SRR452329		M1_2	GSM907014	101	SINGLE	61905754	SRR452329	1		143		1				142
macrophages	SRR452330		M1_3	GSM907015	101	SINGLE	44144776	SRR452330	2		39		4				49
macrophages	SRR452331		M2_1	GSM907016	101	SINGLE	102835106	SRR452331			38						33
macrophages	SRR452332		M2_2	GSM907017	101	SINGLE	31171720	SRR452332			11						26
macrophages	SRR452333		M2_3	GSM907018	101	SINGLE	98516776	SRR452333			69						74
placenta	SRR1850937		placental villus parenchyma	A1_a	76	SINGLE	5106280	SRR1850937									1
placenta	SRR1850940		placental villus parenchyma	A12_c	76	SINGLE	4324663	SRR1850940
placenta	SRR1850947		placental villus parenchyma	A17_a.4	76	SINGLE	4257469	SRR1850947
placenta	SRR1850958		placental villus parenchyma	E10_c	76	SINGLE	4552186	SRR1850958
placenta	SRR1850963		placental villus parenchyma	E15_a	76	SINGLE	4677753	SRR1850963			1
placenta	SRR1850971		placental villus parenchyma	E3_b.3	76	SINGLE	4355719	SRR1850971									2
placenta	SRR1850977		placental villus parenchyma	S10_b	76	SINGLE	4374895	SRR1850977			1						3
placenta	SRR1850986		placental villus parenchyma	S4_b	76	SINGLE	3128183	SRR1850986
placenta	SRR1850990		placental villus parenchyma	S6_c	76	SINGLE	4913081	SRR1850990			3
placenta	SRR1851002		placental villus parenchyma	X12_c	76	SINGLE	4593011	SRR1851002									1
placenta	SRR1851008		placental villus parenchyma	X15_b	76	SINGLE	4395273	SRR1851008
placenta	SRR1851013		placental villus parenchyma	X7_a	76	SINGLE	4216549	SRR1851013									2
retinal pigmented epithelial	SRR1554582		human telomerase-immortalised retinal pigmented epithelial cells	hTERT-RPE1_control D14-2356_Control	50	SINGLE	10881839	SRR1554582			1						8
retinal pigmented epithelial	SRR1554583		human telomerase-immortalised retinal pigmented epithelial cells	hTERT-RPE1_control D14-2357_Control	50	SINGLE	9284939	SRR1554583			1						9
retinal pigmented epithelial	SRR1554584		human telomerase-immortalised retinal pigmented epithelial cells	hTERT-RPE1_control D14-2358_Control	50	SINGLE	12427157	SRR1554584			1						6
retinal pigmented epithelial	SRR1979194		Fetal RPE-Donor "A" (Ion torrent)	hfRPE-020207-2 RPEA_P0_D32	165	SINGLE	4858128	SRR1979194			24						75
retinal pigmented epithelial	SRR1979195		Fetal RPE-Donor "B" (Ion Torrent)	hfRPE-071709 RPEB_P0_D32	133	SINGLE	17278981	SRR1979195			52						313
retinal pigmented epithelial	SRR1979198		Fetal RPE-Donor "A" (Ion Torrent)	hfRPE-020207-2 RPEA_P4_D32_A83	136	SINGLE	12449521	SRR1979198			7		1				63
retinal pigmented epithelial	SRR447137		RPE isolated from 16 weeks gestation human fetus	hfRPESeq090910	34	SINGLE	19216899	SRR447137			40				1		76
retinal pigmented epithelial	SRR447138		RPE isolated from 16 weeks gestation human fetus	hfRPESeq012611	34	SINGLE	24554931	SRR447138			30						103
retinal pigmented epithelial	SRR447139		Retinal Pigment Epithelium	hESC H1 line-derived RPE	34	SINGLE	28388572	SRR447139			37						74
retinal pigmented epithelial	SRR447140		Retinal Pigment Epithelium	hESC H1 line-derived RPE	36	SINGLE	24376847	SRR447140			28						90
retinal pigmented epithelial	SRR447142		Retinal Pigment Epithelium	hESC H9 line-derived RPE	50	SINGLE	103101506	SRR447142			107						190
retinal pigmented epithelial	SRR447143		Retinal Pigment Epithelium	hESC H9 line - derived RPE	36	SINGLE	24809921	SRR447143			37						49
retina	SRR548611		Normal human retina	ThreeEyes HRN1	101	PAIRED	83672310	SRR548611_1	3		478		4				577
retina	SRR548611		Normal human retina	ThreeEyes HRN1	101	PAIRED	83672310	SRR548611_2	4		532		3				561
retina	SRR548612		Normal human retina	ThreeEyes HRN2	101	PAIRED	118260424	SRR548612_1			174						425
retina	SRR548612		Normal human retina	ThreeEyes HRN2	101	PAIRED	118260424	SRR548612_2			164						437
retina	SRR548613		Normal human retina	ThreeEyes HRN3	101	PAIRED	110885838	SRR548613_1			111						910
retina	SRR548613		Normal human retina	ThreeEyes HRN3	101	PAIRED	110885838	SRR548613_2			123						863
kidney normal riboprof	SRR1528686		Kidney normal tissue 1 RP	tissue 1	51	SINGLE	19725261	SRR1528686			1						4
kidney normal riboprof	SRR1528687		Kidney normal tissue 1 RP	tissue 1	51	SINGLE	27215800	SRR1528687			4						1
kidney normal riboprof	SRR1528688		Kidney normal tissue 2 RP	tissue 2	51	SINGLE	17521963	SRR1528688
kidney normal riboprof	SRR1528689		Kidney normal tissue 2 RP	tissue 2	51	SINGLE	24145183	SRR1528689
kidney normal RNAseq	SRR2064424		Kidney normal tissue 1 RNAseq	tissue 1	51	SINGLE	19254252	SRR2064424	1		43		2				85
kidney normal RNAseq	SRR2064425		Kidney normal tissue 2 RNAseq	tissue 2	51	SINGLE	15506913	SRR2064425			29		1		2		68
kidney tumor riboprof	SRR2064430		Kidney normal tissue 1 tumor 2 RP	tissue 1 tumor	51	SINGLE	12635964	SRR2064430
kidney tumor riboprof	SRR2064431		Kidney normal tissue 2 tumor 2 RP	tissue 2 tumor	51	SINGLE	35014453	SRR2064431									1
TOTALS:							2770635837		11	0	2644	0	18	0	3	0	5752	0		Total hits to all junctions for Other_datasets:	8428

## Sheet: HitsPerMillionReads_by_run
Read counts; and Blast-hit read counts per Million reads (blast identity=100% over the 22 bases across the junction).
(Average, StdDev and bar-charts, for counts per million reads for each tissue type are shown on the "Tissue_Summary_Avg_Stdev" worksheet tab)
(Read counts and undivided Blast-hit read counts are on the "Blast_counts_by_run" tab)
Hits (in dataset 1: EMAT-513 and dataset 2: E-MAT-2836) with evalue<=1e-6, that were discarded (as percent_identity<100% or align_len<22): 44,662
Hits in dataset 3: 'Other_datsets' with evalue<=1e-6, that were discarded (as percent_identity<100% or align_len<22): 2,699
									Splice sites (non-beta shown green, beta sites shown red):
E-MTAB-513 : ArrayExpress : EMBL-EBI : RNA-Seq of human individual tissues and mixture of 16 tissues (Illumina Body Map)
Tissue	Run	Sex	Description	Source	ReadLen	Paired	Num_reads	Read_file	4-8a	4-8b	5-8a	5-8b	6a-8a	6a-8b	7a-8a	7a-8b	7b-8a	7b-8b
adipose	ERR030880	female	73-year-old Caucasian	HCT20158	50	PAIRED	77300072	ERR030880_1			0.56921						1.64295
adipose	ERR030880	female	73-year-old Caucasian	HCT20158	50	PAIRED	77300072	ERR030880_2			0.633893						1.28072
adipose	ERR030888	female	73-year-old Caucasian	HCT20158	75	SINGLE	76269225	ERR030888			0.891578		0.0131114				2.62229
adrenal	ERR030881	male	60-year-old Caucasian	HCT20159	50	PAIRED	74472871	ERR030881_1			0.147705						0.214843
adrenal	ERR030881	male	60-year-old Caucasian	HCT20159	50	PAIRED	74472871	ERR030881_2			0.0671385		0.0134277				0.120849
adrenal	ERR030889	male	60-year-old Caucasian	HCT20159	75	SINGLE	76171569	ERR030889			0.131283				0.0131283		0.393848
brain	ERR030882	female	77-year-old Caucasian	HCT20160	50	PAIRED	73513047	ERR030882_1			0.013603						0.0816182
brain	ERR030882	female	77-year-old Caucasian	HCT20160	50	PAIRED	73513047	ERR030882_2									0.13603
brain	ERR030890	female	77-year-old Caucasian	HCT20160	75	SINGLE	64313204	ERR030890			0.0932934						0.326527
breast	ERR030883	female	29-year-old Caucasian	HCT20161	50	PAIRED	75862215	ERR030883_1			0.171363						0.158182
breast	ERR030883	female	29-year-old Caucasian	HCT20161	50	PAIRED	75862215	ERR030883_2			0.0527272						0.145
breast	ERR030891	female	29-year-old Caucasian	HCT20161	75	SINGLE	77195260	ERR030891			0.349762						0.414533
colon	ERR030884	female	68-year-old Caucasian	HCT20162	50	PAIRED	82437443	ERR030884_1			0.0121304						0.266869
colon	ERR030884	female	68-year-old Caucasian	HCT20162	50	PAIRED	82437443	ERR030884_2			0.0121304						0.181956
colon	ERR030892	female	68-year-old Caucasian	HCT20162	75	SINGLE	80257757	ERR030892	0.0249197		0.0622993						0.436095
heart	ERR030886	male	77-year-old Caucasian	HCT20143	50	PAIRED	82918784	ERR030886_1			0.02412						1.00098
heart	ERR030886	male	77-year-old Caucasian	HCT20143	50	PAIRED	82918784	ERR030886_2			0.08442						0.603
heart	ERR030894	male	77-year-old Caucasian	HCT20143	75	SINGLE	76766862	ERR030894			0.195397						1.99305
kidney	ERR030885	female	60-year-old Caucasian	HCT20142	50	PAIRED	80397337	ERR030885_1			0.21145						1.06969
kidney	ERR030885	female	60-year-old Caucasian	HCT20142	50	PAIRED	80397337	ERR030885_2			0.186573						1.09456
kidney	ERR030893	female	60-year-old Caucasian	HCT20142	75	SINGLE	79772393	ERR030893			0.576641		0.0250713				2.1436
leukocyte	ERR030875	male	58-year-old Caucasian	HCT20149	50	PAIRED	81217148	ERR030875_1
leukocyte	ERR030875	male	58-year-old Caucasian	HCT20149	50	PAIRED	81217148	ERR030875_2			0.0985014
leukocyte	ERR030900	male	58-year-old Caucasian	HCT20149	75	SINGLE	82785673	ERR030900			0.0483175
liver	ERR030887	male	37-year-old Caucasian	HCT20144	50	PAIRED	80048623	ERR030887_1			0.287325						0.649605
liver	ERR030887	male	37-year-old Caucasian	HCT20144	50	PAIRED	80048623	ERR030887_2			0.0124924						0.72456
liver	ERR030895	male	37-year-old Caucasian	HCT20144	75	SINGLE	77453877	ERR030895			0.335684						1.22654
lung	ERR030879	male	65-year-old Caucasian	HCT20145	50	PAIRED	79296905	ERR030879_1			0.290049						1.00887
lung	ERR030879	male	65-year-old Caucasian	HCT20145	50	PAIRED	79296905	ERR030879_2			0.075665						0.895369
lung	ERR030896	male	65-year-old Caucasian	HCT20145	75	SINGLE	81255438	ERR030896			0.923015						1.72296
lymph node	ERR030878	female	86-year-old Caucasian	HCT20146	50	PAIRED	82078157	ERR030878_1			0.365505						0.609175
lymph node	ERR030878	female	86-year-old Caucasian	HCT20146	50	PAIRED	82078157	ERR030878_2			0.328955						0.755378
lymph node	ERR030897	female	86-year-old Caucasian	HCT20146	75	SINGLE	81916460	ERR030897			0.427265						1.28179
ovary	ERR030874	female	47-year-old African American	HCT20150	50	PAIRED	80946260	ERR030874_1			0.296493						0.321201
ovary	ERR030874	female	47-year-old African American	HCT20150	50	PAIRED	80946260	ERR030874_2			0.0741233						0.1606
ovary	ERR030901	female	47-year-old African American	HCT20150	75	SINGLE	81003052	ERR030901			0.382702						0.419737
prostate	ERR030877	male	73-year-old Caucasian	HCT20147	50	PAIRED	82334076	ERR030877_1			0.109311						0.595136
prostate	ERR030877	male	73-year-old Caucasian	HCT20147	50	PAIRED	82334076	ERR030877_2			0.27935						0.728738
prostate	ERR030898	male	73-year-old Caucasian	HCT20147	75	SINGLE	83319902	ERR030898			0.600097						1.18819
skeletal muscle	ERR030876	male	77-year-old Caucasian	HCT20148	50	PAIRED	82111139	ERR030876_1									0.35318
skeletal muscle	ERR030876	male	77-year-old Caucasian	HCT20148	50	PAIRED	82111139	ERR030876_2									1.03518
skeletal muscle	ERR030899	male	77-year-old Caucasian	HCT20148	75	SINGLE	82864636	ERR030899			0.181018						0.941294
testis	ERR030873	male	19-year-old Caucasian	HCT20151	50	PAIRED	81836199	ERR030873_1			0.0488781						0.146634
testis	ERR030873	male	19-year-old Caucasian	HCT20151	50	PAIRED	81836199	ERR030873_2			0.0488781						0.171073
testis	ERR030902	male	19-year-old Caucasian	HCT20151	75	SINGLE	82044319	ERR030902			0.0853197						0.182828
thyroid	ERR030872	female	60-year-old Caucasian	HCT20152	50	PAIRED	81912887	ERR030872_1			0.341827						1.75797
thyroid	ERR030872	female	60-year-old Caucasian	HCT20152	50	PAIRED	81912887	ERR030872_2			0.51274						1.64809
thyroid	ERR030903	female	60-year-old Caucasian	HCT20152	75	SINGLE	80246657	ERR030903			0.859849						3.36463
16 tissues mixture	ERR030856			HCT20170	100	SINGLE	76447153	ERR030856			3.13942		0.0130809				1.50431
16 tissues mixture	ERR030857			HCT20170	100	SINGLE	78243019	ERR030857			3.18239		0.0255614				1.8532
16 tissues mixture	ERR030858			HCT20170	100	SINGLE	77229855	ERR030858			3.43132						1.67034
16 tissues mixture	ERR030859			HCT20172	100	SINGLE	76274508	ERR030859			4.70668		0.0262211				3.01542
16 tissues mixture	ERR030860			HCT20172	100	SINGLE	75929029	ERR030860			4.51738		0.0131702				2.84476
16 tissues mixture	ERR030861			HCT20172	100	SINGLE	74756517	ERR030861			4.66849		0.0267535				2.83587
16 tissues mixture	ERR030862			HCT20173	100	SINGLE	73420952	ERR030862			2.35628		0.0136201				1.32115
16 tissues mixture	ERR030863			HCT20173	100	SINGLE	73520276	ERR030863			2.12186		0.0136017				1.26496
16 tissues mixture	ERR030864			HCT20170	100	SINGLE	77258890	ERR030864			3.17116						1.76032
16 tissues mixture	ERR030865			HCT20170	100	SINGLE	75982104	ERR030865			3.21128		0.013161				1.48719
16 tissues mixture	ERR030866			HCT20172	100	SINGLE	74249497	ERR030866			4.47141						2.69362
16 tissues mixture	ERR030867			HCT20172	100	SINGLE	73773895	ERR030867			4.59512		0.0542197				2.41278
16 tissues mixture	ERR030868			HCT20173	100	SINGLE	72451624	ERR030868			2.4154						1.35263
16 tissues mixture	ERR030869			HCT20173	100	SINGLE	70743680	ERR030869			2.28996		0.0141355				1.28633
16 tissues mixture	ERR030870			HCT20173	100	SINGLE	71937539	ERR030870			2.19635						1.11208
16 tissues mixture	ERR030871			HCT20173	100	SINGLE	72321018	ERR030871			2.44742						1.34124
TOTALS:							5015542166	64 files	0.00039876	0	0.973574	0	0.0039876	0	0.00019938	0	1.05313	0
E-MTAB-2836 : ArrayExpress : EMBL-EBI : RNA-seq of coding RNA from tissue samples of 122 human individuals representing 32 different tissues
Tissue	Run	Sex	Description	Source	ReadLen	Paired	Num_reads	Read_file	4-8a	4-8b	5-8a	5-8b	6a-8a	6a-8b	7a-8a	7a-8b	7b-8a	7b-8b
adipose tissue	ERR315332		adult group-27 V1	fat_a	51	PAIRED	22155180	ERR315332_1			1.08327						2.84358
adipose tissue	ERR315332		adult group-27 V1	fat_a	51	PAIRED	22155180	ERR315332_2	0.0902723		1.08327						2.6179
adipose tissue	ERR315342		adult group-28 V20	fat_e	51	PAIRED	24372858	ERR315342_1			1.06676						1.9694
adipose tissue	ERR315342		adult group-28 V20	fat_e	51	PAIRED	24372858	ERR315342_2			0.656468						2.09249
adipose tissue	ERR315343		adult group-28 V20	fat_e	51	PAIRED	4543201	ERR315343_1			0.660327						1.98098
adipose tissue	ERR315343		adult group-28 V20	fat_e	51	PAIRED	4543201	ERR315343_2			0.880437						1.98098
adipose tissue	ERR315378		adult group-29 V2	fat_x1	51	PAIRED	9810836	ERR315378_1			0.509641						1.93663
adipose tissue	ERR315378		adult group-29 V2	fat_x1	51	PAIRED	9810836	ERR315378_2			0.509641		0.101928				2.14049
adipose tissue	ERR315431		adult group-29 V2	fat_x1	51	PAIRED	4105573	ERR315431_1			0.730714						1.21786
adipose tissue	ERR315431		adult group-29 V2	fat_x1	51	PAIRED	4105573	ERR315431_2			0.487143		0.243571				1.705
adipose tissue	ERR579122	female	adult group-106	fat_8b	101	PAIRED	37368054	ERR579122_1			3.23806		0.0267608				10.9452
adipose tissue	ERR579122	female	adult group-106	fat_8b	101	PAIRED	37368054	ERR579122_2			5.29864		0.294369		0.0802825		12.1494
adipose tissue	ERR579146	female	adult group-105	fat_8a	101	PAIRED	46627373	ERR579146_1			1.2868		0.0643399		0.0214466		3.43146
adipose tissue	ERR579146	female	adult group-105	fat_8a	101	PAIRED	46627373	ERR579146_2			2.83096		0.0643399				3.32423
adrenal gland	ERR315335		adult group-1 V119	adrenal_4a	51	PAIRED	10145563	ERR315335_1			0.788522						1.87274
adrenal gland	ERR315335		adult group-1 V119	adrenal_4a	51	PAIRED	10145563	ERR315335_2			1.08422						1.08422
adrenal gland	ERR315385		adult group-3 V122	adrenal_4d	51	PAIRED	10929920	ERR315385_1			2.56178						2.92774
adrenal gland	ERR315385		adult group-3 V122	adrenal_4d	51	PAIRED	10929920	ERR315385_2			1.82984						2.56178
adrenal gland	ERR315392		adult group-2 V121	adrenal_4c	51	PAIRED	8998315	ERR315392_1			2.88943						4.11188
adrenal gland	ERR315392		adult group-2 V121	adrenal_4c	51	PAIRED	8998315	ERR315392_2			2.66717						2.88943
adrenal gland	ERR315417		adult group-3 V122	adrenal_4d	51	PAIRED	11003477	ERR315417_1			1.81761		0.0908804				2.63553
adrenal gland	ERR315417		adult group-3 V122	adrenal_4d	51	PAIRED	11003477	ERR315417_2			2.09025						2.63553
adrenal gland	ERR315450		adult group-2 V121	adrenal_4c	51	PAIRED	9087841	ERR315450_1			2.20074		0.110037				5.50186
adrenal gland	ERR315450		adult group-2 V121	adrenal_4c	51	PAIRED	9087841	ERR315450_2			1.32045		0.110037				4.51152
adrenal gland	ERR315452		adult group-1 V119	adrenal_4a	51	PAIRED	10241792	ERR315452_1	0.0976392		1.17167				0.0976392		1.85514
adrenal gland	ERR315452		adult group-1 V119	adrenal_4a	51	PAIRED	10241792	ERR315452_2	0.0976392		1.17167						1.85514
animal ovary	ERR315380		adult group-54 V233	ovary_6a	51	PAIRED	15403247	ERR315380_1									0.324607
animal ovary	ERR315380		adult group-54 V233	ovary_6a	51	PAIRED	15403247	ERR315380_2			0.0649214						0.389528
animal ovary	ERR315402		adult group-55 V234	ovary_6b	51	PAIRED	15764627	ERR315402_1			0.253733						0.126866
animal ovary	ERR315402		adult group-55 V234	ovary_6b	51	PAIRED	15764627	ERR315402_2			0.190299						0.444032
animal ovary	ERR315458		adult group-55 V234	ovary_6b	51	PAIRED	16068834	ERR315458_1			0.248929						0.435626
animal ovary	ERR315458		adult group-55 V234	ovary_6b	51	PAIRED	16068834	ERR315458_2			0.435626						0.311161
animal ovary	ERR315482		adult group-54 V233	ovary_6a	51	PAIRED	15110219	ERR315482_1			0.330902						0.264722
animal ovary	ERR315482		adult group-54 V233	ovary_6a	51	PAIRED	15110219	ERR315482_2			0.132361						0.463263
animal ovary	ERR579132	female	adult group-109	ovary_8a	101	PAIRED	36782141	ERR579132_1			0.163123						0.489368
animal ovary	ERR579132	female	adult group-109	ovary_8a	101	PAIRED	36782141	ERR579132_2			0.271871						0.326245
appendix	ERR315345		adult group-5 V155	appendix_4b	51	PAIRED	8731094	ERR315345_1			1.83253						3.7796
appendix	ERR315345		adult group-5 V155	appendix_4b	51	PAIRED	8731094	ERR315345_2			0.916265						3.32146
appendix	ERR315366		adult group-5 V155	appendix_4b	51	PAIRED	8752559	ERR315366_1			1.71378						2.28505
appendix	ERR315366		adult group-5 V155	appendix_4b	51	PAIRED	8752559	ERR315366_2			1.82804						3.19906
appendix	ERR315437		adult group-4 V154	appendix_4a	51	PAIRED	9119785	ERR315437_1			0.65791						2.85094
appendix	ERR315437		adult group-4 V154	appendix_4a	51	PAIRED	9119785	ERR315437_2			1.31582						2.08338
appendix	ERR315454		adult group-6 V160	appendix_4c	51	PAIRED	9736541	ERR315454_1			0.718941						1.746
appendix	ERR315454		adult group-6 V160	appendix_4c	51	PAIRED	9736541	ERR315454_2			0.718941						1.12976
appendix	ERR315465		adult group-4 V154	appendix_4a	51	PAIRED	9189661	ERR315465_1			1.08818						2.61163
appendix	ERR315465		adult group-4 V154	appendix_4a	51	PAIRED	9189661	ERR315465_2			1.30582						1.52345
appendix	ERR315481		adult group-6 V160	appendix_4c	51	PAIRED	9773476	ERR315481_1			0.716224						0.716224
appendix	ERR315481		adult group-6 V160	appendix_4c	51	PAIRED	9773476	ERR315481_2			0.511589						0.92086
bladder	ERR315334		adult group-95 V177	urinarybladder_5c	51	PAIRED	6335992	ERR315334_1			1.73611						1.73611
bladder	ERR315334		adult group-95 V177	urinarybladder_5c	51	PAIRED	6335992	ERR315334_2			0.789142						1.73611
bladder	ERR315355		adult group-94 V176	urinarybladder_5b	51	PAIRED	15939817	ERR315355_1			2.19576		0.062736				4.39152
bladder	ERR315355		adult group-94 V176	urinarybladder_5b	51	PAIRED	15939817	ERR315355_2	0.062736		2.88585						3.95237
bladder	ERR315370		adult group-94 V176	urinarybladder_5b	51	PAIRED	5633845	ERR315370_1			2.83998		0.177499				3.37247
bladder	ERR315370		adult group-94 V176	urinarybladder_5b	51	PAIRED	5633845	ERR315370_2			1.59749						2.30748
bladder	ERR315421		adult group-94 V176	urinarybladder_5b	51	PAIRED	5557608	ERR315421_1			1.25953						4.3184
bladder	ERR315421		adult group-94 V176	urinarybladder_5b	51	PAIRED	5557608	ERR315421_2			1.25953		0.179934				3.2388
bladder	ERR315447		adult group-95 V177	urinarybladder_5c	51	PAIRED	14409428	ERR315447_1			1.17978				0.069399		1.80437
bladder	ERR315447		adult group-95 V177	urinarybladder_5c	51	PAIRED	14409428	ERR315447_2			0.832788		0.069399		0.069399		1.31858
bladder	ERR315453		adult group-95 V177	urinarybladder_5c	51	PAIRED	6265687	ERR315453_1			0.957597						1.75559
bladder	ERR315453		adult group-95 V177	urinarybladder_5c	51	PAIRED	6265687	ERR315453_2			1.1172						0.638398
bone marrow	ERR315333		adult group-10 V250	bonemarrow_6c	51	PAIRED	17182987	ERR315333_1			1.22214				0.0581971		0.698365
bone marrow	ERR315333		adult group-10 V250	bonemarrow_6c	51	PAIRED	17182987	ERR315333_2			0.640168						0.465577
bone marrow	ERR315395		adult group-10 V250	bonemarrow_6c	51	PAIRED	16953167	ERR315395_1			1.06175		0.117972				0.58986
bone marrow	ERR315395		adult group-10 V250	bonemarrow_6c	51	PAIRED	16953167	ERR315395_2			1.59262		0.058986				1.06175
bone marrow	ERR315396		adult group-8 V248	bonemarrow_6a	51	PAIRED	16506110	ERR315396_1			1.21167						0.66642
bone marrow	ERR315396		adult group-8 V248	bonemarrow_6a	51	PAIRED	16506110	ERR315396_2			1.15109		0.0605836				0.363502
bone marrow	ERR315404		adult group-9 V249	bonemarrow_6b	51	PAIRED	17223283	ERR315404_1	0.0580609		0.928975		0.0580609				0.406427
bone marrow	ERR315404		adult group-9 V249	bonemarrow_6b	51	PAIRED	17223283	ERR315404_2			0.870914		0.116122				1.0451
bone marrow	ERR315406		adult group-9 V249	bonemarrow_6b	51	PAIRED	17421796	ERR315406_1			0.688792		0.0573994		0.0573994		0.573994
bone marrow	ERR315406		adult group-9 V249	bonemarrow_6b	51	PAIRED	17421796	ERR315406_2	0.0573994		1.14799		0.0573994				0.86099
bone marrow	ERR315425		adult group-7 V230	bonemarrow_5a	51	PAIRED	14755708	ERR315425_1			2.10088				0.0677704		0.813245
bone marrow	ERR315425		adult group-7 V230	bonemarrow_5a	51	PAIRED	14755708	ERR315425_2			1.55872						1.42318
bone marrow	ERR315469		adult group-7 V230	bonemarrow_5a	51	PAIRED	14932588	ERR315469_1			2.67871		0.133935		0.0669676		1.20542
bone marrow	ERR315469		adult group-7 V230	bonemarrow_5a	51	PAIRED	14932588	ERR315469_2			2.67871		0.133935		0.133935		1.13845
bone marrow	ERR315486		adult group-8 V248	bonemarrow_6a	51	PAIRED	16306820	ERR315486_1			0.735888		0.061324				0.981185
bone marrow	ERR315486		adult group-8 V248	bonemarrow_6a	51	PAIRED	16306820	ERR315486_2			1.34913		0.122648				1.04251
cerebral cortex	ERR315432		adult group-13 V29	brain_a	51	PAIRED	17585264	ERR315432_1			0.0568658						0.284329
cerebral cortex	ERR315432		adult group-13 V29	brain_a	51	PAIRED	17585264	ERR315432_2			0.113732						0.227463
cerebral cortex	ERR315455		adult group-12 V103	brain_3c	51	PAIRED	24323755	ERR315455_1			0.287785		0.0411121				2.54895
cerebral cortex	ERR315455		adult group-12 V103	brain_3c	51	PAIRED	24323755	ERR315455_2			0.287785		0.0411121				1.76782
cerebral cortex	ERR315477		adult group-11 V102	brain_3b	51	PAIRED	28466648	ERR315477_1			0.526932						1.26464
cerebral cortex	ERR315477		adult group-11 V102	brain_3b	51	PAIRED	28466648	ERR315477_2			0.316159						1.3349
colon	ERR315348		adult group-14 V10	colon_a	51	PAIRED	17228587	ERR315348_1			0.928689		0.0580431				1.10282
colon	ERR315348		adult group-14 V10	colon_a	51	PAIRED	17228587	ERR315348_2			0.464345						0.580431
colon	ERR315357		adult group-15 V11	colon_b	51	PAIRED	42488341	ERR315357_1			0.211823						0.635468
colon	ERR315357		adult group-15 V11	colon_b	51	PAIRED	42488341	ERR315357_2			0.28243						0.68254
colon	ERR315400		adult group-17 V15	colon_d	51	PAIRED	26360292	ERR315400_1			0.531102						0.872524
colon	ERR315400		adult group-17 V15	colon_d	51	PAIRED	26360292	ERR315400_2			0.606974						0.758717
colon	ERR315403		adult group-15 V11	colon_b	51	PAIRED	7685293	ERR315403_1			0.130119						0.390356
colon	ERR315403		adult group-15 V11	colon_b	51	PAIRED	7685293	ERR315403_2			0.260237						0.780712
colon	ERR315462		adult group-18 V22	colon_f	51	PAIRED	14805008	ERR315462_1			0.337724						0.540358
colon	ERR315462		adult group-18 V22	colon_f	51	PAIRED	14805008	ERR315462_2			0.337724						0.945626
colon	ERR315484		adult group-16 V14	colon_c	51	PAIRED	31728526	ERR315484_1			0.756417						0.567313
colon	ERR315484		adult group-16 V14	colon_c	51	PAIRED	31728526	ERR315484_2			0.661865						1.10311
colon	ERR579129	male	adult group-97	colon_8b	101	PAIRED	41943492	ERR579129_1			0.786773						1.35897
colon	ERR579129	male	adult group-97	colon_8b	101	PAIRED	41943492	ERR579129_2			1.12056						1.4305
colon	ERR579148	female	adult group-96	colon_8a	101	PAIRED	51634914	ERR579148_1			1.14264						1.66554
colon	ERR579148	female	adult group-96	colon_8a	101	PAIRED	51634914	ERR579148_2			1.74301						1.82047
duodenum	ERR315442		adult group-20 V150	duodenum_4c	51	PAIRED	9015118	ERR315442_1			2.44035						3.10589
duodenum	ERR315442		adult group-20 V150	duodenum_4c	51	PAIRED	9015118	ERR315442_2			2.66219						2.44035
duodenum	ERR315445		adult group-19 V145	duodenum_4b	51	PAIRED	9204058	ERR315445_1			1.62972						3.80267
duodenum	ERR315445		adult group-19 V145	duodenum_4b	51	PAIRED	9204058	ERR315445_2			1.30377						2.39025
duodenum	ERR315457		adult group-20 V150	duodenum_4c	51	PAIRED	8965453	ERR315457_1			2.34232						3.34618
duodenum	ERR315457		adult group-20 V150	duodenum_4c	51	PAIRED	8965453	ERR315457_2			2.45386						2.23079
duodenum	ERR315461		adult group-19 V145	duodenum_4b	51	PAIRED	9261605	ERR315461_1			1.40364						2.15945
duodenum	ERR315461		adult group-19 V145	duodenum_4b	51	PAIRED	9261605	ERR315461_2			1.07973						2.26743
endometrium	ERR315361		adult group-23 V200	endometrium_5a	51	PAIRED	7388853	ERR315361_1			1.89475						3.24814
endometrium	ERR315361		adult group-23 V200	endometrium_5a	51	PAIRED	7388853	ERR315361_2			3.1128						3.24814
endometrium	ERR315368		adult group-22 V165	endometrium_4b	51	PAIRED	8684958	ERR315368_1			2.7634						5.87222
endometrium	ERR315368		adult group-22 V165	endometrium_4b	51	PAIRED	8684958	ERR315368_2			2.18769						5.18137
endometrium	ERR315386		adult group-21 V143	endometrium_4a	51	PAIRED	7492575	ERR315386_1			4.53783						9.74298
endometrium	ERR315386		adult group-21 V143	endometrium_4a	51	PAIRED	7492575	ERR315386_2	0.133465		4.53783						9.34258
endometrium	ERR315433		adult group-22 V165	endometrium_4b	51	PAIRED	8736265	ERR315433_1			2.40377						5.6088
endometrium	ERR315433		adult group-22 V165	endometrium_4b	51	PAIRED	8736265	ERR315433_2			2.86163						4.92201
endometrium	ERR315438		adult group-21 V143	endometrium_4a	51	PAIRED	7526336	ERR315438_1			5.04894						8.23774
endometrium	ERR315438		adult group-21 V143	endometrium_4a	51	PAIRED	7526336	ERR315438_2			4.51747						7.44054
endometrium	ERR315490		adult group-23 V200	endometrium_5a	51	PAIRED	7445571	ERR315490_1			2.41754		0.134308				3.76062
endometrium	ERR315490		adult group-23 V200	endometrium_5a	51	PAIRED	7445571	ERR315490_2			2.41754						3.3577
endometrium	ERR315495		adult group-23 V200	endometrium_5a	51	PAIRED	13084530	ERR315495_1			1.91065						3.36275
endometrium	ERR315495		adult group-23 V200	endometrium_5a	51	PAIRED	13084530	ERR315495_2			2.06351						2.59849
endometrium	ERR579123	female	adult group-98	endometrium_8a	101	PAIRED	38466404	ERR579123_1			3.40557						8.55292
endometrium	ERR579123	female	adult group-98	endometrium_8a	101	PAIRED	38466404	ERR579123_2			4.49743						10.0867
endometrium	ERR579138	female	adult group-99	endometrium_8b	101	PAIRED	41402074	ERR579138_1			1.4009				0.0241534		4.20269
endometrium	ERR579138	female	adult group-99	endometrium_8b	101	PAIRED	41402074	ERR579138_2			2.27042						3.71962
esophagus	ERR315362		adult group-25 V184	esophagus_5b	51	PAIRED	15608883	ERR315362_1			0.512529		0.128132				1.02506
esophagus	ERR315362		adult group-25 V184	esophagus_5b	51	PAIRED	15608883	ERR315362_2			0.128132						0.704727
esophagus	ERR315398		adult group-26 V185	esophagus_5c	51	PAIRED	17614218	ERR315398_1			1.6464						3.17925
esophagus	ERR315398		adult group-26 V185	esophagus_5c	51	PAIRED	17614218	ERR315398_2			1.36254		0.0567723				2.95216
esophagus	ERR315411		adult group-25 V184	esophagus_5b	51	PAIRED	15827993	ERR315411_1			0.252717						1.32676
esophagus	ERR315411		adult group-25 V184	esophagus_5b	51	PAIRED	15827993	ERR315411_2			0.379075						0.631792
esophagus	ERR315434		adult group-24 V183	esophagus_5a	51	PAIRED	13339046	ERR315434_1			0.824647						1.94916
esophagus	ERR315434		adult group-24 V183	esophagus_5a	51	PAIRED	13339046	ERR315434_2			0.299872						0.974582
esophagus	ERR315472		adult group-26 V185	esophagus_5c	51	PAIRED	17431229	ERR315472_1			1.2621		0.172105				2.98315
esophagus	ERR315472		adult group-26 V185	esophagus_5c	51	PAIRED	17431229	ERR315472_2			0.860525		0.0573683				1.49158
esophagus	ERR315489		adult group-24 V183	esophagus_5a	51	PAIRED	13498968	ERR315489_1			0.592638		0.0740797				1.48159
esophagus	ERR315489		adult group-24 V183	esophagus_5a	51	PAIRED	13498968	ERR315489_2			0.222239						1.40752
fallopian tube	ERR579124	female	adult group-103	fallopiantube_8d	101	PAIRED	33442096	ERR579124_1			0.358829						0.98678
fallopian tube	ERR579124	female	adult group-103	fallopiantube_8d	101	PAIRED	33442096	ERR579124_2			0.777463						0.747561
fallopian tube	ERR579128	female	adult group-100	fallopiantube_5a	101	PAIRED	16731620	ERR579128_1			0.776972						1.25511
fallopian tube	ERR579128	female	adult group-100	fallopiantube_5a	101	PAIRED	16731620	ERR579128_2			0.298835						0.896506
fallopian tube	ERR579134	female	adult group-104	fallopiantube_8e	101	PAIRED	32578336	ERR579134_1			0.736686				0.0613905		0.736686
fallopian tube	ERR579134	female	adult group-104	fallopiantube_8e	101	PAIRED	32578336	ERR579134_2			0.767381						0.828772
fallopian tube	ERR579136	female	adult group-102	fallopiantube_8c	101	PAIRED	36892816	ERR579136_1			0.406583		0.0271055				0.73185
fallopian tube	ERR579136	female	adult group-102	fallopiantube_8c	101	PAIRED	36892816	ERR579136_2			0.921589						1.05712
fallopian tube	ERR579150	female	adult group-101	fallopiantube_8b	101	PAIRED	38839362	ERR579150_1			0.823906		0.0257471				2.03402
fallopian tube	ERR579150	female	adult group-101	fallopiantube_8b	101	PAIRED	38839362	ERR579150_2			2.13701						1.72505
fallopian tube	ERR579155	female	adult group-100	fallopiantube_5a	101	PAIRED	17042245	ERR579155_1			0.645455						1.23223
fallopian tube	ERR579155	female	adult group-100	fallopiantube_5a	101	PAIRED	17042245	ERR579155_2			1.0562						1.17355
gall bladder	ERR315347		adult group-31 V182	gallbladder_5b	51	PAIRED	14991273	ERR315347_1			3.26857						7.47101
gall bladder	ERR315347		adult group-31 V182	gallbladder_5b	51	PAIRED	14991273	ERR315347_2			2.60151						5.20303
gall bladder	ERR315349		adult group-30 V179	gallbladder_5a	51	PAIRED	6672762	ERR315349_1			3.29699						2.54767
gall bladder	ERR315349		adult group-30 V179	gallbladder_5a	51	PAIRED	6672762	ERR315349_2			1.94822		0.299726				1.94822
gall bladder	ERR315360		adult group-32 V186	gallbladder_5c	51	PAIRED	13320755	ERR315360_1			3.6034				0.0750708		6.83144
gall bladder	ERR315360		adult group-32 V186	gallbladder_5c	51	PAIRED	13320755	ERR315360_2			4.1289		0.0750708				5.25496
gall bladder	ERR315427		adult group-32 V186	gallbladder_5c	51	PAIRED	13212267	ERR315427_1			3.17886		0.0756872		0.0756872		5.67654
gall bladder	ERR315427		adult group-32 V186	gallbladder_5c	51	PAIRED	13212267	ERR315427_2			3.33024						4.91967
gall bladder	ERR315470		adult group-30 V179	gallbladder_5a	51	PAIRED	6595403	ERR315470_1			2.42593						2.72917
gall bladder	ERR315470		adult group-30 V179	gallbladder_5a	51	PAIRED	6595403	ERR315470_2			2.42593						1.81945
gall bladder	ERR315474		adult group-30 V179	gallbladder_5a	51	PAIRED	16621424	ERR315474_1			2.40653						4.09111
gall bladder	ERR315474		adult group-30 V179	gallbladder_5a	51	PAIRED	16621424	ERR315474_2			2.40653		0.120327		0.0601633		3.00817
gall bladder	ERR315480		adult group-31 V182	gallbladder_5b	51	PAIRED	15208094	ERR315480_1			3.41923		0.197263				7.10148
gall bladder	ERR315480		adult group-31 V182	gallbladder_5b	51	PAIRED	15208094	ERR315480_2			3.41923				0.0657545		4.66857
heart	ERR315328		adult group-33 V191	heart_5a	51	PAIRED	13163036	ERR315328_1			0.0759703						3.87449
heart	ERR315328		adult group-33 V191	heart_5a	51	PAIRED	13163036	ERR315328_2			0.531792						3.87449
heart	ERR315331		adult group-36 V237	heart_6b	51	PAIRED	15133526	ERR315331_1			0.462549						5.8149
heart	ERR315331		adult group-36 V237	heart_6b	51	PAIRED	15133526	ERR315331_2			0.396471						4.49333
heart	ERR315356		adult group-35 V235	heart_6a	51	PAIRED	17732535	ERR315356_1			0.563935						8.57181
heart	ERR315356		adult group-35 V235	heart_6a	51	PAIRED	17732535	ERR315356_2			0.676722						8.28985
heart	ERR315367		adult group-36 V237	heart_6b	51	PAIRED	15345243	ERR315367_1			0.521334						5.34368
heart	ERR315367		adult group-36 V237	heart_6b	51	PAIRED	15345243	ERR315367_2			0.521334				0.0651668		5.66951
heart	ERR315384		adult group-34 V195	heart_5b	51	PAIRED	16695109	ERR315384_1			0.598978						3.11468
heart	ERR315384		adult group-34 V195	heart_5b	51	PAIRED	16695109	ERR315384_2			0.299489						3.11468
heart	ERR315389		adult group-33 V191	heart_5a	51	PAIRED	7896925	ERR315389_1			0.633158						5.44516
heart	ERR315389		adult group-33 V191	heart_5a	51	PAIRED	7896925	ERR315389_2			0.506526						3.54568
heart	ERR315413		adult group-34 V195	heart_5b	51	PAIRED	16596950	ERR315413_1			0.542268						3.49462
heart	ERR315413		adult group-34 V195	heart_5b	51	PAIRED	16596950	ERR315413_2			0.361512						3.91638
heart	ERR315430		adult group-35 V235	heart_6a	51	PAIRED	17381370	ERR315430_1			0.747927						7.882
heart	ERR315430		adult group-35 V235	heart_6a	51	PAIRED	17381370	ERR315430_2			0.978059						7.93954
heart	ERR315435		adult group-33 V191	heart_5a	51	PAIRED	7834982	ERR315435_1			0.127633						3.19082
heart	ERR315435		adult group-33 V191	heart_5a	51	PAIRED	7834982	ERR315435_2			0.382898						4.85004
kidney	ERR315383		adult group-40 V24	kidney_d	51	PAIRED	18261280	ERR315383_1			1.5333		0.0547607				2.24519
kidney	ERR315383		adult group-40 V24	kidney_d	51	PAIRED	18261280	ERR315383_2			0.985692		0.0547607				2.02614
kidney	ERR315443		adult group-38 V6	kidney_b	51	PAIRED	24572266	ERR315443_1			0.895318						2.72665
kidney	ERR315443		adult group-38 V6	kidney_b	51	PAIRED	24572266	ERR315443_2			1.01741						2.56387
kidney	ERR315468		adult group-39 V23	kidney_c	51	PAIRED	12164943	ERR315468_1			0.739831		0.0822034				1.15085
kidney	ERR315468		adult group-39 V23	kidney_c	51	PAIRED	12164943	ERR315468_2			0.657627						2.3017
kidney	ERR315494		adult group-37 V5	kidney_a	51	PAIRED	16450970	ERR315494_1			0.9118						2.24911
kidney	ERR315494		adult group-37 V5	kidney_a	51	PAIRED	16450970	ERR315494_2			0.790227						2.24911
liver	ERR315327		adult group-42 V110	liver_c	51	PAIRED	6129051	ERR315327_1			1.1421						6.03682
liver	ERR315327		adult group-42 V110	liver_c	51	PAIRED	6129051	ERR315327_2			1.46842						4.89472
liver	ERR315394		adult group-42 V110	liver_c	51	PAIRED	6095986	ERR315394_1			1.64042				0.164042		4.59319
liver	ERR315394		adult group-42 V110	liver_c	51	PAIRED	6095986	ERR315394_2			0.984254						3.60893
liver	ERR315414		adult group-43 V111	liver_d	51	PAIRED	22811186	ERR315414_1	0.0438381		1.05212						0.789087
liver	ERR315414		adult group-43 V111	liver_d	51	PAIRED	22811186	ERR315414_2			0.657572						1.27131
liver	ERR315451		adult group-41 V108	liver_a	51	PAIRED	15108148	ERR315451_1			0.397137		0.0661894				3.04471
liver	ERR315451		adult group-41 V108	liver_a	51	PAIRED	15108148	ERR315451_2			0.860463						2.25044
liver	ERR315463		adult group-41 V108	liver_a	51	PAIRED	15370846	ERR315463_1			1.43128						2.60233
liver	ERR315463		adult group-41 V108	liver_a	51	PAIRED	15370846	ERR315463_2			0.715641						2.40715
lung	ERR315326		adult group-46 V130	lung_4a	51	PAIRED	8782257	ERR315326_1			0.683196		0.341598				5.0101
lung	ERR315326		adult group-46 V130	lung_4a	51	PAIRED	8782257	ERR315326_2			0.910928		0.113866				4.09917
lung	ERR315341		adult group-45 V81	lung_3f	51	PAIRED	29340443	ERR315341_1			1.46555		0.306744				10.736
lung	ERR315341		adult group-45 V81	lung_3f	51	PAIRED	29340443	ERR315341_2			1.09064		0.374909				9.61131
lung	ERR315346		adult group-44 V80	lung_3e	51	PAIRED	25354832	ERR315346_1			1.10433		0.157761				7.57252
lung	ERR315346		adult group-44 V80	lung_3e	51	PAIRED	25354832	ERR315346_2			0.867685		0.197201		0.0394402		7.92748
lung	ERR315353		adult group-48 V133	lung_4d	51	PAIRED	13576003	ERR315353_1			1.62051		0.220978				9.13376
lung	ERR315353		adult group-48 V133	lung_4d	51	PAIRED	13576003	ERR315353_2			1.9888		0.368297				7.95521
lung	ERR315424		adult group-46 V130	lung_4a	51	PAIRED	8761137	ERR315424_1			1.36969		0.342421				5.02218
lung	ERR315424		adult group-46 V130	lung_4a	51	PAIRED	8761137	ERR315424_2			1.36969		0.228281				3.42421
lung	ERR315439		adult group-47 V131	lung_4b	51	PAIRED	6280429	ERR315439_1			1.43302		0.477674				5.73209
lung	ERR315439		adult group-47 V131	lung_4b	51	PAIRED	6280429	ERR315439_2			2.06992		0.31845				6.20977
lung	ERR315444		adult group-47 V131	lung_4b	51	PAIRED	6387998	ERR315444_1			1.25235		0.156544				6.88792
lung	ERR315444		adult group-47 V131	lung_4b	51	PAIRED	6387998	ERR315444_2			0.626174						4.53976
lung	ERR315487		adult group-48 V133	lung_4d	51	PAIRED	13669047	ERR315487_1			2.2679		0.073158				8.48633
lung	ERR315487		adult group-48 V133	lung_4d	51	PAIRED	13669047	ERR315487_2			1.60948		0.073158				7.8279
lymph node	ERR315329		adult group-53 V193	lymphnode_5c	51	PAIRED	13714939	ERR315329_1			0.437479						0.729132
lymph node	ERR315329		adult group-53 V193	lymphnode_5c	51	PAIRED	13714939	ERR315329_2			0.291653						1.02078
lymph node	ERR315371		adult group-49 V157	lymphnode_4a	51	PAIRED	11342461	ERR315371_1									0.881643
lymph node	ERR315371		adult group-49 V157	lymphnode_4a	51	PAIRED	11342461	ERR315371_2			0.176329						0.528986
lymph node	ERR315373		adult group-49 V157	lymphnode_4a	51	PAIRED	11229989	ERR315373_1			0.534284						0.534284
lymph node	ERR315373		adult group-49 V157	lymphnode_4a	51	PAIRED	11229989	ERR315373_2			0.534284						0.801426
lymph node	ERR315387		adult group-52 V192	lymphnode_5b	51	PAIRED	8475437	ERR315387_1			0.117988						0.117988
lymph node	ERR315387		adult group-52 V192	lymphnode_5b	51	PAIRED	8475437	ERR315387_2									0.471952
lymph node	ERR315390		adult group-53 V193	lymphnode_5c	51	PAIRED	8128422	ERR315390_1			0.4921						0.738151
lymph node	ERR315390		adult group-53 V193	lymphnode_5c	51	PAIRED	8128422	ERR315390_2			0.24605						0.738151
lymph node	ERR315393		adult group-50 V164	lymphnode_4b	51	PAIRED	11996209	ERR315393_1			0.166719						0.500158
lymph node	ERR315393		adult group-50 V164	lymphnode_4b	51	PAIRED	11996209	ERR315393_2			0.166719						0.250079
lymph node	ERR315426		adult group-52 V192	lymphnode_5b	51	PAIRED	11580578	ERR315426_1			0.172703						0.259054
lymph node	ERR315426		adult group-52 V192	lymphnode_5b	51	PAIRED	11580578	ERR315426_2			0.518109						0.345406
lymph node	ERR315440		adult group-51 V190	lymphnode_5a	51	PAIRED	9956178	ERR315440_1			0.502201						0.602641
lymph node	ERR315440		adult group-51 V190	lymphnode_5a	51	PAIRED	9956178	ERR315440_2			0.30132						0.30132
lymph node	ERR315441		adult group-51 V190	lymphnode_5a	51	PAIRED	9880903	ERR315441_1			0.303616						0.303616
lymph node	ERR315441		adult group-51 V190	lymphnode_5a	51	PAIRED	9880903	ERR315441_2			0.303616						0.506027
lymph node	ERR315471		adult group-53 V193	lymphnode_5c	51	PAIRED	8193221	ERR315471_1			0.854365						1.46463
lymph node	ERR315471		adult group-53 V193	lymphnode_5c	51	PAIRED	8193221	ERR315471_2			0.488208						1.22052
lymph node	ERR315475		adult group-52 V192	lymphnode_5b	51	PAIRED	8406163	ERR315475_1			0.237921						0.713762
lymph node	ERR315475		adult group-52 V192	lymphnode_5b	51	PAIRED	8406163	ERR315475_2			0.475841						0.11896
lymph node	ERR315488		adult group-50 V164	lymphnode_4b	51	PAIRED	11864615	ERR315488_1									0.421421
lymph node	ERR315488		adult group-50 V164	lymphnode_4b	51	PAIRED	11864615	ERR315488_2									0.337137
lymph node	ERR315493		adult group-51 V190	lymphnode_5a	51	PAIRED	13573897	ERR315493_1			0.589366						0.589366
lymph node	ERR315493		adult group-51 V190	lymphnode_5a	51	PAIRED	13573897	ERR315493_2			0.515696						0.368354
pancreas	ERR315429		adult group-57 V232	pancreas_6b	51	PAIRED	12161026	ERR315429_1			0.740069						1.31568
pancreas	ERR315429		adult group-57 V232	pancreas_6b	51	PAIRED	12161026	ERR315429_2			1.06899						0.822299
pancreas	ERR315436		adult group-57 V232	pancreas_6b	51	PAIRED	12322844	ERR315436_1			0.811501						1.05495
pancreas	ERR315436		adult group-57 V232	pancreas_6b	51	PAIRED	12322844	ERR315436_2			0.892651						1.05495
pancreas	ERR315466		adult group-56 V229	pancreas_6a	51	PAIRED	14630380	ERR315466_1			0.341755						1.23032
pancreas	ERR315466		adult group-56 V229	pancreas_6a	51	PAIRED	14630380	ERR315466_2			0.410106						0.888562
pancreas	ERR315479		adult group-56 V229	pancreas_6a	51	PAIRED	14400705	ERR315479_1			0.833293				0.069441		0.972175
pancreas	ERR315479		adult group-56 V229	pancreas_6a	51	PAIRED	14400705	ERR315479_2			0.972175						1.04162
placenta	ERR315336		adult group-61 V224	placenta_6c	51	PAIRED	16389560	ERR315336_1			0.732173						1.2813
placenta	ERR315336		adult group-61 V224	placenta_6c	51	PAIRED	16389560	ERR315336_2			0.54913						1.03725
placenta	ERR315374		adult group-59 V221	placenta_6a	51	PAIRED	15241666	ERR315374_1	0.0656096		2.55878						5.70804
placenta	ERR315374		adult group-59 V221	placenta_6a	51	PAIRED	15241666	ERR315374_2			2.36195						5.83926
placenta	ERR315375		adult group-58 V76	placenta_3a	51	PAIRED	31687658	ERR315375_1			0.347138						0.599603
placenta	ERR315375		adult group-58 V76	placenta_3a	51	PAIRED	31687658	ERR315375_2			0.252464						0.820509
placenta	ERR315377		adult group-59 V221	placenta_6a	51	PAIRED	15022448	ERR315377_1	0.066567		3.46149		0.066567				4.32686
placenta	ERR315377		adult group-59 V221	placenta_6a	51	PAIRED	15022448	ERR315377_2	0.066567		2.32985						6.457
placenta	ERR315399		adult group-61 V224	placenta_6c	51	PAIRED	16101325	ERR315399_1			0.434747						1.36635
placenta	ERR315399		adult group-61 V224	placenta_6c	51	PAIRED	16101325	ERR315399_2			0.683174						1.8632
placenta	ERR315476		adult group-60 V223	placenta_6b	51	PAIRED	14649029	ERR315476_1			1.63833						1.77486
placenta	ERR315476		adult group-60 V223	placenta_6b	51	PAIRED	14649029	ERR315476_2			1.09222						0.955695
placenta	ERR315478		adult group-60 V223	placenta_6b	51	PAIRED	14906214	ERR315478_1			1.14046						1.9455
placenta	ERR315478		adult group-60 V223	placenta_6b	51	PAIRED	14906214	ERR315478_2			1.47589		0.0670861				1.61007
prostate	ERR315330		adult group-62 V127	prostate_4a	51	PAIRED	10838240	ERR315330_1			2.21438						7.75034
prostate	ERR315330		adult group-62 V127	prostate_4a	51	PAIRED	10838240	ERR315330_2			2.49118		0.0922659				7.47354
prostate	ERR315340		adult group-63 V128	prostate_4b	51	PAIRED	10783008	ERR315340_1			4.26597						11.7778
prostate	ERR315340		adult group-63 V128	prostate_4b	51	PAIRED	10783008	ERR315340_2			3.98776						8.16099
prostate	ERR315354		adult group-64 V129	prostate_4c	51	PAIRED	8841120	ERR315354_1			3.16702						8.03066
prostate	ERR315354		adult group-64 V129	prostate_4c	51	PAIRED	8841120	ERR315354_2			2.48837						5.65539
prostate	ERR315359		adult group-62 V127	prostate_4a	51	PAIRED	10889038	ERR315359_1			3.21424				0.0918355		8.26519
prostate	ERR315359		adult group-62 V127	prostate_4a	51	PAIRED	10889038	ERR315359_2			3.21424						6.33665
prostate	ERR315365		adult group-64 V129	prostate_4c	51	PAIRED	8893985	ERR315365_1			2.92332						6.18395
prostate	ERR315365		adult group-64 V129	prostate_4c	51	PAIRED	8893985	ERR315365_2			3.03576						5.84665
prostate	ERR315407		adult group-63 V128	prostate_4b	51	PAIRED	10873741	ERR315407_1			4.4143		0.0919647				11.3117
prostate	ERR315407		adult group-63 V128	prostate_4b	51	PAIRED	10873741	ERR315407_2			4.78216				0.0919647		9.84022
prostate	ERR315410		adult group-65 V12	prostate_a	51	PAIRED	16837081	ERR315410_1			0.65332						1.48482
prostate	ERR315410		adult group-65 V12	prostate_a	51	PAIRED	16837081	ERR315410_2			0.831498						1.54421
rectum	ERR579127	male	adult group-112	rectum_8b	101	PAIRED	40213075	ERR579127_1			0.646556		0.0248675				1.34285
rectum	ERR579127	male	adult group-112	rectum_8b	101	PAIRED	40213075	ERR579127_2			1.21851		0.0248675				1.96454
rectum	ERR579140	male	adult group-113	rectum_8c	101	PAIRED	45086117	ERR579140_1			0.487955						1.19771
rectum	ERR579140	male	adult group-113	rectum_8c	101	PAIRED	45086117	ERR579140_2			0.754112						1.26425
rectum	ERR579147	male	adult group-111	rectum_8a	101	PAIRED	38433373	ERR579147_1			0.624457						0.988724
rectum	ERR579147	male	adult group-111	rectum_8a	101	PAIRED	38433373	ERR579147_2			0.676495		0.0260191				0.884648
rectum	ERR579151	male	adult group-114	rectum_8d	101	PAIRED	46874383	ERR579151_1			0.554674						1.13068
rectum	ERR579151	male	adult group-114	rectum_8d	101	PAIRED	46874383	ERR579151_2			0.725343						1.13068
salivary gland	ERR315325		adult group-66 V238	salivarygland_6a	51	PAIRED	14031909	ERR315325_1			0.641395						0.997726
salivary gland	ERR315325		adult group-66 V238	salivarygland_6a	51	PAIRED	14031909	ERR315325_2			0.498863						0.92646
salivary gland	ERR315382		adult group-66 V238	salivarygland_6a	51	PAIRED	14271846	ERR315382_1			0.770748						1.33129
salivary gland	ERR315382		adult group-66 V238	salivarygland_6a	51	PAIRED	14271846	ERR315382_2			0.840816						0.910884
salivary gland	ERR315418		adult group-68 V240	salivarygland_6c	51	PAIRED	10217355	ERR315418_1			1.0766		0.0978727				1.37022
salivary gland	ERR315418		adult group-68 V240	salivarygland_6c	51	PAIRED	10217355	ERR315418_2			0.587236		0.0978727				1.27234
salivary gland	ERR315420		adult group-67 V239	salivarygland_6b	51	PAIRED	14291669	ERR315420_1			0.349854						0.559767
salivary gland	ERR315420		adult group-67 V239	salivarygland_6b	51	PAIRED	14291669	ERR315420_2			0.629738		0.0699708				0.769679
salivary gland	ERR315449		adult group-68 V240	salivarygland_6c	51	PAIRED	10096395	ERR315449_1			1.58472		0.0990453				1.38663
salivary gland	ERR315449		adult group-68 V240	salivarygland_6c	51	PAIRED	10096395	ERR315449_2			1.48568		0.297136				2.179
salivary gland	ERR315459		adult group-67 V239	salivarygland_6b	51	PAIRED	14548017	ERR315459_1			0.549903						0.618641
salivary gland	ERR315459		adult group-67 V239	salivarygland_6b	51	PAIRED	14548017	ERR315459_2			0.687379						0.893593
skeletal muscle	ERR579130	female	adult group-118	skeletalmuscle_d	101	PAIRED	16978025	ERR579130_1			0.176699		0.0588997				2.35599
skeletal muscle	ERR579130	female	adult group-118	skeletalmuscle_d	101	PAIRED	16978025	ERR579130_2			0.235599						1.94369
skeletal muscle	ERR579141	female	adult group-117	skeletalmuscle_c	101	PAIRED	16529934	ERR579141_1			0.302482		0.0604963				3.75077
skeletal muscle	ERR579141	female	adult group-117	skeletalmuscle_c	101	PAIRED	16529934	ERR579141_2			0.302482						3.75077
skeletal muscle	ERR579142	male	adult group-115	skeletalmuscle_a	101	PAIRED	28345321	ERR579142_1			0.0705584						0.599746
skeletal muscle	ERR579142	male	adult group-115	skeletalmuscle_a	101	PAIRED	28345321	ERR579142_2			0.0705584						0.776142
skeletal muscle	ERR579143	male	adult group-115	skeletalmuscle_a	101	PAIRED	13105535	ERR579143_1			0.0763036						0.763036
skeletal muscle	ERR579143	male	adult group-115	skeletalmuscle_a	101	PAIRED	13105535	ERR579143_2									0.534125
skeletal muscle	ERR579149	male	adult group-119	skeletalmuscle_e	101	PAIRED	19063730	ERR579149_1			0.209823						1.4163
skeletal muscle	ERR579149	male	adult group-119	skeletalmuscle_e	101	PAIRED	19063730	ERR579149_2			0.104911						1.31139
skeletal muscle	ERR579152	female	adult group-116	skeletalmuscle_b	101	PAIRED	14977661	ERR579152_1			0.600895		0.0667661				3.27154
skeletal muscle	ERR579152	female	adult group-116	skeletalmuscle_b	101	PAIRED	14977661	ERR579152_2			0.400597						2.73741
skin	ERR315339		adult group-71 V245	skin_6a	51	PAIRED	13578251	ERR315339_1			0.51553						1.62024
skin	ERR315339		adult group-71 V245	skin_6a	51	PAIRED	13578251	ERR315339_2			0.662825						1.76753
skin	ERR315372		adult group-70 V247	skin_5f	51	PAIRED	15997539	ERR315372_1			0.562587						1.56274
skin	ERR315372		adult group-70 V247	skin_5f	51	PAIRED	15997539	ERR315372_2			0.687606		0.0625096				1.06266
skin	ERR315376		adult group-71 V245	skin_6a	51	PAIRED	13433881	ERR315376_1			0.595509		0.0744387				2.08428
skin	ERR315376		adult group-71 V245	skin_6a	51	PAIRED	13433881	ERR315376_2			0.744387		0.0744387				1.04214
skin	ERR315401		adult group-69 V246	skin_5e	51	PAIRED	14626055	ERR315401_1			0.957196						0.957196
skin	ERR315401		adult group-69 V246	skin_5e	51	PAIRED	14626055	ERR315401_2			0.888825						1.36742
skin	ERR315460		adult group-70 V247	skin_5f	51	PAIRED	16252980	ERR315460_1			0.86138		0.0615272				1.84582
skin	ERR315460		adult group-70 V247	skin_5f	51	PAIRED	16252980	ERR315460_2			0.615272						1.16902
skin	ERR315464		adult group-69 V246	skin_5e	51	PAIRED	14435951	ERR315464_1			0.831258						1.10834
skin	ERR315464		adult group-69 V246	skin_5e	51	PAIRED	14435951	ERR315464_2			0.692715		0.138543				1.4547
small intestine	ERR315344		adult group-72 V151	smallintestine_4a	51	PAIRED	9334748	ERR315344_1			1.82115				0.107127		2.03541
small intestine	ERR315344		adult group-72 V151	smallintestine_4a	51	PAIRED	9334748	ERR315344_2			1.07127						2.24966
small intestine	ERR315364		adult group-73 V152	smallintestine_4b	51	PAIRED	10640327	ERR315364_1			1.78566						3.19539
small intestine	ERR315364		adult group-73 V152	smallintestine_4b	51	PAIRED	10640327	ERR315364_2			1.50371						2.91344
small intestine	ERR315381		adult group-74 V153	smallintestine_4c	51	PAIRED	11946771	ERR315381_1			1.17186						2.51114
small intestine	ERR315381		adult group-74 V153	smallintestine_4c	51	PAIRED	11946771	ERR315381_2			0.920751						2.17632
small intestine	ERR315388		adult group-74 V153	smallintestine_4c	51	PAIRED	11862929	ERR315388_1			0.842962						2.36029
small intestine	ERR315388		adult group-74 V153	smallintestine_4c	51	PAIRED	11862929	ERR315388_2			0.842962						2.276
small intestine	ERR315408		adult group-73 V152	smallintestine_4b	51	PAIRED	10699216	ERR315408_1			1.8693						3.36473
small intestine	ERR315408		adult group-73 V152	smallintestine_4b	51	PAIRED	10699216	ERR315408_2			1.30851						3.1778
small intestine	ERR315409		adult group-75 V156	smallintestine_4d	51	PAIRED	9794787	ERR315409_1			1.83771						2.45028
small intestine	ERR315409		adult group-75 V156	smallintestine_4d	51	PAIRED	9794787	ERR315409_2			1.63352						2.34819
small intestine	ERR315419		adult group-72 V151	smallintestine_4a	51	PAIRED	9258742	ERR315419_1			1.18807						2.05211
small intestine	ERR315419		adult group-72 V151	smallintestine_4a	51	PAIRED	9258742	ERR315419_2			1.08006						1.94411
small intestine	ERR315423		adult group-75 V156	smallintestine_4d	51	PAIRED	9710257	ERR315423_1			1.33879						2.5746
small intestine	ERR315423		adult group-75 V156	smallintestine_4d	51	PAIRED	9710257	ERR315423_2			1.54476						1.64774
smooth muscle	ERR579125	female	adult group-122	smoothmuscle_8c	101	PAIRED	37834524	ERR579125_1			1.08367						1.85016
smooth muscle	ERR579125	female	adult group-122	smoothmuscle_8c	101	PAIRED	37834524	ERR579125_2			1.50656						1.87659
smooth muscle	ERR579131	female	adult group-120	smoothmuscle_8a	101	PAIRED	33018451	ERR579131_1			2.57432						6.17836
smooth muscle	ERR579131	female	adult group-120	smoothmuscle_8a	101	PAIRED	33018451	ERR579131_2			3.36176		0.0908583				7.48067
smooth muscle	ERR579153	female	adult group-121	smoothmuscle_8b	101	PAIRED	36809248	ERR579153_1			1.11385						2.01036
smooth muscle	ERR579153	female	adult group-121	smoothmuscle_8b	101	PAIRED	36809248	ERR579153_2			1.46702						2.63521
spleen	ERR315338		adult group-76 V82	spleen_3a	51	PAIRED	26648704	ERR315338_1			1.87626						5.10344
spleen	ERR315338		adult group-76 V82	spleen_3a	51	PAIRED	26648704	ERR315338_2			2.13894						4.80324
spleen	ERR315405		adult group-77 V83	spleen_3b	51	PAIRED	12170875	ERR315405_1			1.80759						4.35466
spleen	ERR315405		adult group-77 V83	spleen_3b	51	PAIRED	12170875	ERR315405_2			1.97192						4.9298
spleen	ERR315416		adult group-77 V83	spleen_3b	51	PAIRED	11937216	ERR315416_1			2.01052						4.35612
spleen	ERR315416		adult group-77 V83	spleen_3b	51	PAIRED	11937216	ERR315416_2			1.59166						3.51841
spleen	ERR315448		adult group-79 V85	spleen_3d	51	PAIRED	27044102	ERR315448_1			1.40511		0.0369766				4.17836
spleen	ERR315448		adult group-79 V85	spleen_3d	51	PAIRED	27044102	ERR315448_2			1.70093						3.54976
spleen	ERR315473		adult group-78 V84	spleen_3c	51	PAIRED	24473462	ERR315473_1			1.47098		0.0408606				3.63659
spleen	ERR315473		adult group-78 V84	spleen_3c	51	PAIRED	24473462	ERR315473_2			1.1441		0.0408606		0.0408606		3.71831
stomach	ERR315369		adult group-81 V91	stomach_3b	51	PAIRED	16004990	ERR315369_1			2.43674						4.37364
stomach	ERR315369		adult group-81 V91	stomach_3b	51	PAIRED	16004990	ERR315369_2			2.74914				0.0624805		4.06123
stomach	ERR315379		adult group-80 V90	stomach_3a	51	PAIRED	22610772	ERR315379_1			1.85752						3.89195
stomach	ERR315379		adult group-80 V90	stomach_3a	51	PAIRED	22610772	ERR315379_2			1.90175						3.93618
stomach	ERR315467		adult group-82 V18	stomach_a	51	PAIRED	20097530	ERR315467_1			0.298544						0.796118
stomach	ERR315467		adult group-82 V18	stomach_a	51	PAIRED	20097530	ERR315467_2			0.0995147						0.995147
stomach	ERR315485		adult group-81 V91	stomach_3b	51	PAIRED	15684423	ERR315485_1			1.78521						4.39927
stomach	ERR315485		adult group-81 V91	stomach_3b	51	PAIRED	15684423	ERR315485_2			1.97648						3.95297
testis	ERR315350		adult group-83 V134	testis_4a	51	PAIRED	8881861	ERR315350_1			0.112589						0.337767
testis	ERR315350		adult group-83 V134	testis_4a	51	PAIRED	8881861	ERR315350_2									0.225178
testis	ERR315351		adult group-83 V134	testis_4a	51	PAIRED	8808454	ERR315351_1			0.340582
testis	ERR315351		adult group-83 V134	testis_4a	51	PAIRED	8808454	ERR315351_2			0.454109						0.454109
testis	ERR315352		adult group-84 V255	testis_7a	51	PAIRED	35915919	ERR315352_1			0.111371						0.222742
testis	ERR315352		adult group-84 V255	testis_7a	51	PAIRED	35915919	ERR315352_2			0.111371						0.139214
testis	ERR315391		adult group-86 V257	testis_7c	51	PAIRED	39007238	ERR315391_1			0.333271						0.333271
testis	ERR315391		adult group-86 V257	testis_7c	51	PAIRED	39007238	ERR315391_2			0.307635						0.41018
testis	ERR315415		adult group-88 V259	testis_7e	51	PAIRED	44085084	ERR315415_1			0.113417						0.226834
testis	ERR315415		adult group-88 V259	testis_7e	51	PAIRED	44085084	ERR315415_2			0.158784						0.181467
testis	ERR315446		adult group-87 V258	testis_7d	51	PAIRED	33605790	ERR315446_1			0.0297568						0.267811
testis	ERR315446		adult group-87 V258	testis_7d	51	PAIRED	33605790	ERR315446_2			0.0892703						0.208297
testis	ERR315456		adult group-85 V256	testis_7b	51	PAIRED	32054218	ERR315456_1			0.249577						0.311971
testis	ERR315456		adult group-85 V256	testis_7b	51	PAIRED	32054218	ERR315456_2			0.124789						0.311971
testis	ERR315492		adult group-89 V260	testis_7f	51	PAIRED	44436072	ERR315492_1			0.202538						0.15753
testis	ERR315492		adult group-89 V260	testis_7f	51	PAIRED	44436072	ERR315492_2			0.090017						0.15753
thyroid	ERR315337		adult group-91 V197	thyroid_5b	51	PAIRED	22150193	ERR315337_1			7.44915		0.0902927		0.135439		28.1713
thyroid	ERR315337		adult group-91 V197	thyroid_5b	51	PAIRED	22150193	ERR315337_2			7.22341		0.0902927				27.765
thyroid	ERR315358		adult group-90 V196	thyroid_5a	51	PAIRED	15797139	ERR315358_1			5.69723		0.126605				23.3587
thyroid	ERR315358		adult group-90 V196	thyroid_5a	51	PAIRED	15797139	ERR315358_2			6.07705		0.126605				20.3834
thyroid	ERR315363		adult group-92 V198	thyroid_5c	51	PAIRED	11921978	ERR315363_1			4.52945						20.718
thyroid	ERR315363		adult group-92 V198	thyroid_5c	51	PAIRED	11921978	ERR315363_2			4.44557		0.0838787				18.7049
thyroid	ERR315397		adult group-93 V199	thyroid_5d	51	PAIRED	12544599	ERR315397_1			5.50038		0.0797156				20.5666
thyroid	ERR315397		adult group-93 V199	thyroid_5d	51	PAIRED	12544599	ERR315397_2			6.1381						20.8058
thyroid	ERR315412		adult group-91 V197	thyroid_5b	51	PAIRED	22366610	ERR315412_1			7.82416				0.0447095		29.5977
thyroid	ERR315412		adult group-91 V197	thyroid_5b	51	PAIRED	22366610	ERR315412_2			6.43817		0.0447095				26.2892
thyroid	ERR315422		adult group-90 V196	thyroid_5a	51	PAIRED	15631970	ERR315422_1			5.75743		0.255886				21.8143
thyroid	ERR315422		adult group-90 V196	thyroid_5a	51	PAIRED	15631970	ERR315422_2			5.18169		0.0639715				21.8143
thyroid	ERR315428		adult group-92 V198	thyroid_5c	51	PAIRED	11830469	ERR315428_1			4.73354		0.0845275				19.1877
thyroid	ERR315428		adult group-92 V198	thyroid_5c	51	PAIRED	11830469	ERR315428_2			4.22638		0.33811				21.2164
thyroid	ERR315483		adult group-93 V199	thyroid_5d	51	PAIRED	9052163	ERR315483_1			6.18637		0.220942				22.6465
thyroid	ERR315483		adult group-93 V199	thyroid_5d	51	PAIRED	9052163	ERR315483_2			5.96543						19.6638
thyroid	ERR315491		adult group-93 V199	thyroid_5d	51	PAIRED	8978003	ERR315491_1			5.79193		0.222767		0.111383		22.0539
thyroid	ERR315491		adult group-93 V199	thyroid_5d	51	PAIRED	8978003	ERR315491_2			6.683						20.3832
tonsil	ERR579133	male	adult group-127	tonsil_8e1	101	PAIRED	44758042	ERR579133_1			0.245766						0.670271
tonsil	ERR579133	male	adult group-127	tonsil_8e1	101	PAIRED	44758042	ERR579133_2			0.357478		0.0223424				0.603244
tonsil	ERR579135	female	adult group-123	tonsil_8a1	101	PAIRED	35117444	ERR579135_1			0.313235						0.569518
tonsil	ERR579135	female	adult group-123	tonsil_8a1	101	PAIRED	35117444	ERR579135_2			0.398662		0.0569518				0.569518
tonsil	ERR579139	male	adult group-124	tonsil_8b1	101	PAIRED	36683001	ERR579139_1			0.0817817						0.736036
tonsil	ERR579139	male	adult group-124	tonsil_8b1	101	PAIRED	36683001	ERR579139_2			0.190824		0.0545212				0.654254
TOTALS:							6925891228	400 files	0.00173263	0	1.28316	0	0.0264226	0	0.00490912	0	3.24839	0
Other_datasets (adipose, kidney, macrophages):
Tissue	Run	Sex	Description	Source	ReadLen	Paired	Num_reads	Read_file	4-8a	4-8b	5-8a	5-8b	6a-8a	6a-8b	7a-8a	7a-8b	7b-8a	7b-8b
adipose	SRR1292150		Sample12101	GSM1389720	53	SINGLE	12728474	SRR1292150			0.39282						0.78564
adipose	SRR1292151		Sample12104	GSM1389721	53	SINGLE	10593747	SRR1292151			0.377581						0.755162
adipose	SRR1292152		Sample12105	GSM1389722	53	SINGLE	11737891	SRR1292152			1.02233						1.19272
kidney	SRR2014239		Agilent_Adult_Kidney	GSM1698569	77	SINGLE	185615056	SRR2014239			0.0754249		0.00538749				0.113137
kidney	SRR2014240		Biochain_Adult_Kidney	GSM1698570	77	SINGLE	160106044	SRR2014240			0.0936879						0.25608
kidney	SRR2039196		Uninvolved_Kidney_1	GSM1695197	52	SINGLE	78178042	SRR2039196									0.0127913
kidney	SRR2039197		Uninvolved_Kidney_2	GSM1695198	52	SINGLE	71608454	SRR2039197			0.0279297
kidney	SRR2039198		Uninvolved_Kidney_3	GSM1695199	52	SINGLE	62741648	SRR2039198
macrophages	SRR1282175		24hr_Media_Unstim_1	GSM1383753	53	SINGLE	24104440	SRR1282175			0.207431						0.0414861
macrophages	SRR1282176		24hr_Media_Unstim_2	GSM1383754	53	SINGLE	24508962	SRR1282176			0.0816028						0.163206
macrophages	SRR1282177		24hr_Media_Unstim_3	GSM1383755	53	SINGLE	26464479	SRR1282177			0.226719						0.188932
macrophages	SRR1282195		6hr_Media_Unstim_244_1	GSM1383773	43	SINGLE	18196044	SRR1282195			0.164871						0.439656
macrophages	SRR1282196		6hr_Media_Unstim_244_2	GSM1383774	43	SINGLE	19172046	SRR1282196			0.365115						0.260796
macrophages	SRR1282197		6hr_Media_Unstim_244_3	GSM1383775	43	SINGLE	16407413	SRR1282197			0.30474						0.548533
macrophages	SRR1289650		1_macrophage	GSM1387572	52	SINGLE	78255548	SRR1289650			0.0766719						0.0638932
macrophages	SRR1289651		2_macrophage_fibroblast	GSM1387573	52	SINGLE	74861596	SRR1289651			0.120222						0.013358
macrophages	SRR1289652		3_macrophage_TNF	GSM1387574	52	SINGLE	72430060	SRR1289652			0.469418						0.994062
macrophages	SRR1289653		4_macrophage_fibroblast_TNF	GSM1387575	52	SINGLE	76860404	SRR1289653			1.07988						1.53525
macrophages	SRR1947489		M372-none-4	GSM1646957	51	SINGLE	29517667	SRR1947489									0.033878
macrophages	SRR1947493		M375-none-4	GSM1646961	51	SINGLE	29121050	SRR1947493
macrophages	SRR1947507		M374-none-48	GSM1646975	51	SINGLE	22020338	SRR1947507
macrophages	SRR1947512		M376-none-48	GSM1646980	51	SINGLE	46532281	SRR1947512			0.0214905						0.0859618
macrophages	SRR1947544		M375-none-18	GSM1647012	51	SINGLE	36579070	SRR1947544									0.027338
macrophages	SRR1947545		M373-none-18	GSM1647013	51	SINGLE	29652627	SRR1947545			0.0337238
macrophages	SRR452328		M1_1	GSM907013	101	SINGLE	72887088	SRR452328			1.3857		0.0137199				1.39942
macrophages	SRR452329		M1_2	GSM907014	101	SINGLE	61905754	SRR452329	0.0161536		2.30996		0.0161536				2.29381
macrophages	SRR452330		M1_3	GSM907015	101	SINGLE	44144776	SRR452330	0.0453055		0.883457		0.0906109				1.10998
macrophages	SRR452331		M2_1	GSM907016	101	SINGLE	102835106	SRR452331			0.369524						0.320902
macrophages	SRR452332		M2_2	GSM907017	101	SINGLE	31171720	SRR452332			0.352884						0.834089
macrophages	SRR452333		M2_3	GSM907018	101	SINGLE	98516776	SRR452333			0.700388						0.751141
placenta	SRR1850937		placental villus parenchyma	A1_a	76	SINGLE	5106280	SRR1850937									0.195837
placenta	SRR1850940		placental villus parenchyma	A12_c	76	SINGLE	4324663	SRR1850940
placenta	SRR1850947		placental villus parenchyma	A17_a.4	76	SINGLE	4257469	SRR1850947
placenta	SRR1850958		placental villus parenchyma	E10_c	76	SINGLE	4552186	SRR1850958
placenta	SRR1850963		placental villus parenchyma	E15_a	76	SINGLE	4677753	SRR1850963			0.213778
placenta	SRR1850971		placental villus parenchyma	E3_b.3	76	SINGLE	4355719	SRR1850971									0.459166
placenta	SRR1850977		placental villus parenchyma	S10_b	76	SINGLE	4374895	SRR1850977			0.228577						0.685731
placenta	SRR1850986		placental villus parenchyma	S4_b	76	SINGLE	3128183	SRR1850986
placenta	SRR1850990		placental villus parenchyma	S6_c	76	SINGLE	4913081	SRR1850990			0.610615
placenta	SRR1851002		placental villus parenchyma	X12_c	76	SINGLE	4593011	SRR1851002									0.217722
placenta	SRR1851008		placental villus parenchyma	X15_b	76	SINGLE	4395273	SRR1851008
placenta	SRR1851013		placental villus parenchyma	X7_a	76	SINGLE	4216549	SRR1851013									0.474322
retinal pigmented epithelial	SRR1554582		human telomerase-immortalised retinal pigmented epithelial cells	hTERT-RPE1_control D14-2356_Control	50	SINGLE	10881839	SRR1554582			0.0918962						0.73517
retinal pigmented epithelial	SRR1554583		human telomerase-immortalised retinal pigmented epithelial cells	hTERT-RPE1_control D14-2357_Control	50	SINGLE	9284939	SRR1554583			0.107701						0.969312
retinal pigmented epithelial	SRR1554584		human telomerase-immortalised retinal pigmented epithelial cells	hTERT-RPE1_control D14-2358_Control	50	SINGLE	12427157	SRR1554584			0.0804689						0.482814
retinal pigmented epithelial	SRR1979194		Fetal RPE-Donor "A" (Ion torrent)	hfRPE-020207-2 RPEA_P0_D32	165	SINGLE	4858128	SRR1979194			4.94017						15.438
retinal pigmented epithelial	SRR1979195		Fetal RPE-Donor "B" (Ion Torrent)	hfRPE-071709 RPEB_P0_D32	133	SINGLE	17278981	SRR1979195			3.00944						18.1145
retinal pigmented epithelial	SRR1979198		Fetal RPE-Donor "A" (Ion Torrent)	hfRPE-020207-2 RPEA_P4_D32_A83	136	SINGLE	12449521	SRR1979198			0.562271		0.0803244				5.06044
retinal pigmented epithelial	SRR447137		RPE isolated from 16 weeks gestation human fetus	hfRPESeq090910	34	SINGLE	19216899	SRR447137			2.0815				0.0520375		3.95485
retinal pigmented epithelial	SRR447138		RPE isolated from 16 weeks gestation human fetus	hfRPESeq012611	34	SINGLE	24554931	SRR447138			1.22175						4.19468
retinal pigmented epithelial	SRR447139		Retinal Pigment Epithelium	hESC H1 line-derived RPE	34	SINGLE	28388572	SRR447139			1.30334						2.60668
retinal pigmented epithelial	SRR447140		Retinal Pigment Epithelium	hESC H1 line-derived RPE	36	SINGLE	24376847	SRR447140			1.14863						3.69203
retinal pigmented epithelial	SRR447142		Retinal Pigment Epithelium	hESC H9 line-derived RPE	50	SINGLE	103101506	SRR447142			1.03781						1.84284
retinal pigmented epithelial	SRR447143		Retinal Pigment Epithelium	hESC H9 line - derived RPE	36	SINGLE	24809921	SRR447143			1.49134						1.97502
retina	SRR548611		Normal human retina	ThreeEyes HRN1	101	PAIRED	83672310	SRR548611_1	0.0358542		5.71276		0.0478055				6.89595
retina	SRR548611		Normal human retina	ThreeEyes HRN1	101	PAIRED	83672310	SRR548611_2	0.0478055		6.35814		0.0358542				6.70473
retina	SRR548612		Normal human retina	ThreeEyes HRN2	101	PAIRED	118260424	SRR548612_1			1.47133						3.59376
retina	SRR548612		Normal human retina	ThreeEyes HRN2	101	PAIRED	118260424	SRR548612_2			1.38677						3.69523
retina	SRR548613		Normal human retina	ThreeEyes HRN3	101	PAIRED	110885838	SRR548613_1			1.00103						8.20664
retina	SRR548613		Normal human retina	ThreeEyes HRN3	101	PAIRED	110885838	SRR548613_2			1.10925						7.78278
kidney normal riboprof	SRR1528686		Kidney normal tissue 1 RP	tissue 1	51	SINGLE	19725261	SRR1528686			0.0506964						0.202786
kidney normal riboprof	SRR1528687		Kidney normal tissue 1 RP	tissue 1	51	SINGLE	27215800	SRR1528687			0.146973						0.0367434
kidney normal riboprof	SRR1528688		Kidney normal tissue 2 RP	tissue 2	51	SINGLE	17521963	SRR1528688
kidney normal riboprof	SRR1528689		Kidney normal tissue 2 RP	tissue 2	51	SINGLE	24145183	SRR1528689
kidney normal RNAseq	SRR2064424		Kidney normal tissue 1 RNAseq	tissue 1	51	SINGLE	19254252	SRR2064424	0.0519366		2.23327		0.103873				4.41461
kidney normal RNAseq	SRR2064425		Kidney normal tissue 2 RNAseq	tissue 2	51	SINGLE	15506913	SRR2064425			1.87013		0.0644874		0.128975		4.38514
kidney tumor riboprof	SRR2064430		Kidney normal tissue 1 tumor 2 RP	tissue 1 tumor	51	SINGLE	12635964	SRR2064430
kidney tumor riboprof	SRR2064431		Kidney normal tissue 2 tumor 2 RP	tissue 2 tumor	51	SINGLE	35014453	SRR2064431									0.0285596
TOTALS:							2770635837	68 files	0.00397021	0	0.954294	0	0.0064967	0	0.00108278	0	2.07606	0
