# Supplementary material for: RNA-Sequencing data supports the existence of novel VEGFA splicing events but not of VEGFAxxxb isoforms
Source: Sci Rep. 2017 Mar 3;7:58. doi: 10.1038/s41598-017-00100-3 (PMC5427905; doi:10.1038/s41598-017-00100-3)
Supplement: Supplementary file 4 — Supplementary Suppl Dataset 3 [file 41598_2017_100_MOESM4_ESM.xls]

## Sheet: Tissue_Summary
Suppl Dataset 3: Detailed description of STAR alignments to all datasets
Summary of splice sites for the VEGFA region (chr6 coords 43737945 to: 43754224) for each tissue in all three datasets.
Results of splicing events found for STAR alignments of each sequence run; followed by totals for the tissue; then at very bottom are totals overall. Graphs are plotted at the right.
(The "Run_Summary" worksheet tab shows summary results for each sequencing run (ie. fastq files), and the "Run_Details" shows details for each run)
										PLOT			Uniquely aligned reads for this tissue for known Vegfa junctions																												Multi-mapped aligned reads for this tissue for known Vegfa junctions:
Tissue		Num_reads	Avg_Frag_len	Reads_uniq_mapped_to_chrom6	Percent_reads_uniq_mapped_to_chrom6	Bases_uniq_mapped_to_chrom6	Num_splice_on_chrom6	Reads_mapped_to_VEGFA	Splices_uniq_mapped_to_vegfa	Percent_of_chom6_splices_uniq_mapped_to_vegfa	Splices_multi_mapped_to_vegfa		'1-2	'1-3	'1-8	'1A-2	'1B-2	'1C-2	'1D-2	'1E-2	'1a-2	'2-3	'3-4	'4-5	'4-8a	'5-6a	'5-6b	'5-7	'5-8a	'6-7	'6-8	'6a-7	'6a-8a	'6b-7	'6b-8	'6c-7	'7a-8a	'7b-8a	'7b-8b		'1-2	'1-3	'1-8	'1A-2	'1B-2	'1C-2	'1D-2	'1E-2	'1a-2
Dataset 1: E-MTAB-513 : ArrayExpress : EMBL-EBI : RNA-Seq of human individual tissues and mixture of 16 tissues (Illumina Body Map)
adipose	adipose	153569297	87.5	14873724	0.0968535	1.24256e+09	2042436	63594	5137	0.00251513	95		510	0	0	2	0	0	0	0	0	654	873	1064	0	243	0	364	277	0	0	66	0	472	7	0	0	596	3		6	0	0	0	0	0	0	0	0
adrenal	adrenal	150644440	87.5	16540573	0.109799	1.38338e+09	2005957	12623	761	0.00037937	20		28	0	0	0	0	0	0	0	0	107	146	153	0	51	0	46	49	0	0	1	0	112	0	0	1	67	0		0	0	0	0	0	0	0	0	0
brain	brain	137826251	87.5	10065612	0.0730312	8.42712e+08	1158061	4185	357	0.000308274	7		11	0	0	1	0	0	0	0	0	49	68	71	0	21	0	43	15	0	0	0	0	22	0	0	0	56	0		2	0	0	0	0	0	0	0	0
breast		153057475	87.5	13404903	0.0875808	1.11438e+09	1624499	10824	896	0.000551555	22		102	0	0	0	0	0	0	0	2	90	139	220	0	44	0	56	89	0	0	20	0	67	0	0	0	63	0		0	0	0	0	0	0	0	0	0
colon	colon	162695200	87.5	17438548	0.107185	1.46035e+09	2064749	11515	876	0.000424265	16		79	0	0	0	0	0	0	0	0	79	180	205	3	35	0	43	62	0	0	21	0	45	0	0	0	120	0		0	0	0	0	0	0	0	0	0
heart	heart	159685646	87.5	10966031	0.0686726	9.13176e+08	1139892	18087	1966	0.00172472	26		198	0	0	2	6	1	0	0	0	232	319	304	0	156	0	194	31	0	0	41	0	107	0	0	2	373	0		0	0	0	0	0	0	0	0	0
kidney	kidney	160169730	87.5	13639180	0.0851545	1.13837e+09	1584685	28551	2234	0.00140974	46		135	0	0	0	0	0	0	0	0	209	410	352	0	105	0	175	107	0	0	34	0	220	6	0	0	481	0		0	0	0	0	0	0	0	0	0
leukocyte		164002821	87.5	22801542	0.139031	1.93146e+09	3769049	2875	201	5.33291e-05	0		17	0	0	0	0	0	0	0	0	53	28	44	0	0	0	16	35	0	0	0	0	0	0	0	0	8	0		0	0	0	0	0	0	0	0	0
liver	liver	157502500	87.5	8696331	0.0552139	7.29755e+08	1374030	20662	1918	0.00139589	36		140	0	0	0	0	0	0	0	0	209	418	303	0	173	0	105	79	0	0	41	0	157	0	0	0	285	0		0	0	0	0	0	0	0	0	0
lung	lung	160552343	87.5	19982109	0.124459	1.69348e+09	2925270	41411	3672	0.00125527	89		435	11	0	0	0	0	0	0	0	410	728	659	6	312	0	133	157	0	0	75	0	360	0	0	0	380	6		0	0	0	0	0	0	0	0	0
lymph node	lymph node	163994617	87.5	17287642	0.105416	1.46242e+09	2341745	26911	2003	0.000855345	88		125	0	0	0	0	0	0	0	0	212	401	428	0	50	0	201	185	0	0	13	0	121	0	0	0	267	0		0	0	0	0	0	0	0	0	0
ovary	ovary	161949312	87.5	19694002	0.121606	1.65496e+09	2683588	13995	1049	0.000390895	7		81	0	0	0	0	0	0	2	0	136	205	269	0	16	0	77	99	0	0	6	0	49	0	0	0	109	0		0	0	0	0	0	0	0	0	0
prostate	prostate	165653978	87.5	20354329	0.122873	1.72107e+09	2763734	36500	1944	0.000703396	34		190	44	0	0	0	0	0	0	0	268	398	372	0	62	0	171	111	0	0	15	0	53	0	0	0	260	0		0	0	0	0	0	0	0	0	0
skeletal muscle	skeletal muscle	164975775	87.5	15270461	0.0925618	1.28683e+09	1587177	19023	1799	0.00113346	20		225	0	0	0	0	0	0	0	0	164	441	310	0	20	0	209	41	0	0	46	0	66	0	0	0	277	0		0	0	0	0	0	0	0	0	0
testis	testis	163880518	87.5	15106121	0.0921776	1.2684e+09	2182804	5981	410	0.000187832	14		24	0	0	0	0	0	0	0	0	62	102	79	0	3	0	29	32	0	0	0	0	33	0	0	0	46	0		1	0	0	0	0	0	0	0	0
thyroid	thyroid	162159544	87.5	15927076	0.0982186	1.34083e+09	2267073	58047	5691	0.00251029	90		271	0	0	0	1	0	2	0	0	868	945	1244	0	318	1	395	235	0	0	107	3	573	2	0	0	721	3		0	0	0	0	0	0	0	0	0
16 tissues mixture		1194539556	100	66971963	0.0560651	6.17486e+09	12514511	91346	21471	0.00171569	789		797	4	1	6	1	0	2	0	0	737	1705	7931	0	1816	14	1788	3869	0	0	103	0	346	30	0	3	2291	6		12	0	0	0	0	0	0	0	0
Dataset 2: E-MTAB-2836 : ArrayExpress : EMBL-EBI : RNA-seq of coding RNA from tissue samples of 122 human individuals representing 32 different
adipose tissue	adipose	148983075	130.571	10295735	0.0691067	2.00325e+09	4341867	85658	11630	0.00267857	133		1148	1	0	8	1	0	0	0	6	1568	2080	2387	3	383	3	795	743	0	0	129	3	688	22	0	4	1636	7		3	0	0	0	0	0	0	0	0
adrenal gland	adrenal	60406908	102	4163300	0.0689209	8.00166e+08	1781390	19355	2209	0.00124004	15		189	1	0	2	1	2	0	4	0	271	346	527	0	25	0	255	210	0	0	5	0	49	2	0	1	315	0		0	0	0	0	0	0	0	0	0
appendix		55303116	102	4320868	0.0781306	8.25496e+08	1852790	4117	1228	0.000662784	6		133	0	0	2	0	0	0	0	0	165	176	278	0	31	0	97	99	0	0	8	0	41	0	0	0	195	0		0	0	0	0	0	0	0	0	0
bladder		54142377	102	4097493	0.07568	7.9932e+08	1858486	12787	2296	0.00123541	38		202	0	0	0	0	0	0	0	1	259	352	519	1	70	0	215	221	0	0	19	0	88	4	1	2	339	0		3	0	0	0	0	0	0	0	0
bone marrow		131282459	102	12007371	0.0914621	2.32732e+09	4560079	14201	2775	0.000608542	19		319	3	0	0	0	1	1	2	10	421	549	607	2	25	0	123	372	0	0	17	1	63	18	0	6	228	0		0	0	0	0	0	0	0	0	0
cerebral cortex	brain	70375667	102	4036525	0.0573568	7.78665e+08	1632601	20885	935	0.000572706	14		77	1	0	2	1	0	0	0	0	106	137	225	0	20	0	139	34	0	0	3	0	15	1	0	0	173	0		2	0	0	0	0	0	0	0	0
colon	colon	233874453	127	18711538	0.0800068	3.61766e+09	8129764	6873	4729	0.00058169	51		541	0	0	15	0	1	0	2	1	626	715	1116	0	129	1	353	399	0	0	25	0	210	2	1	0	583	0		2	0	0	0	0	0	0	0	0
duodenum		36446234	102	2335553	0.0640821	4.45412e+08	1057294	36620	1150	0.00108768	12		126	0	0	2	0	0	1	0	0	170	135	284	2	18	0	89	121	0	0	1	0	34	0	0	0	166	0		1	0	0	0	0	0	0	0	0
endometrium		140227566	124.222	12011660	0.0856583	2.33918e+09	4949655	10875	11745	0.00237289	105		1102	1	1	2	4	3	1	3	1	1380	1892	2687	1	338	3	946	904	0	0	96	0	571	2	0	2	1788	7		2	0	0	0	0	0	0	0	0
esophagus		93320337	102	5962709	0.0638951	1.15678e+09	2515327	84682	2385	0.000948187	58		195	0	0	3	2	0	0	3	0	250	379	540	0	73	0	203	173	0	0	26	0	128	10	0	1	396	0		3	0	0	0	0	0	0	0	0
fallopian tube		175526475	202	16410245	0.0934916	3.20876e+09	7437584	18682	3553	0.000477709	34		365	1	0	0	0	0	0	0	0	451	496	777	1	108	3	286	335	0	0	34	0	219	3	0	2	467	2		0	0	0	0	0	0	0	0	0
gall bladder		86621978	102	5978044	0.069013	1.16849e+09	2661905	24276	6598	0.00247868	136		635	4	0	0	0	0	0	0	0	720	929	1559	0	201	0	553	641	0	0	46	0	318	9	0	4	971	0		4	0	0	0	0	0	0	0	0
heart	heart	127779676	102	5873536	0.0459661	1.13857e+09	2341327	45198	6869	0.00293381	96		536	0	0	3	20	8	0	2	1	714	901	1402	0	415	2	673	140	0	0	132	0	496	0	0	1	1415	0		1	0	0	0	0	0	0	0	0
kidney	kidney	71449459	102	4608805	0.0645044	8.9015e+08	2140655	38641	3378	0.00157802	41		455	1	0	10	4	5	0	2	0	504	567	665	1	135	1	276	168	0	0	19	0	163	3	0	0	392	0		7	0	0	0	0	0	0	0	0
liver	liver	65515217	102	3508937	0.0535591	6.81321e+08	1904578	24657	2567	0.00134781	29		305	0	0	5	0	0	0	0	0	356	455	523	1	110	0	177	125	0	0	22	0	136	2	0	1	349	0		0	0	0	0	0	0	0	0	0
lung	lung	112152146	102	7890962	0.0703594	1.52117e+09	3779476	16417	9054	0.00239557	131		755	0	0	2	0	0	0	0	0	962	1258	1774	0	790	5	282	321	0	0	220	11	958	57	0	2	1652	0		3	0	0	0	0	0	0	0	0
lymph node	lymph node	138343012	102	13430537	0.0970814	2.60695e+09	5914728	66584	1072	0.000181242	12		101	0	0	2	0	0	0	0	0	114	148	275	0	36	0	85	103	0	0	8	0	44	0	0	0	155	0		0	0	0	0	0	0	0	0	0
animal ovary	ovary	99129068	122	11104279	0.112018	2.14997e+09	4442813	8162	510	0.000114792	1		61	0	0	0	0	0	0	0	0	53	80	111	0	12	0	48	54	0	0	3	0	19	0	0	0	68	0		0	0	0	0	0	0	0	0	0
pancreas		53514955	102	2128159	0.0397676	4.15128e+08	1323415	6055	832	0.000628677	7		86	0	0	6	0	0	0	1	1	114	103	183	0	25	0	73	83	0	0	6	0	29	0	0	1	120	0		0	0	0	0	0	0	0	0	0
placenta		123997900	102	9020041	0.0727435	1.74249e+09	3828885	22871	3710	0.00096895	34		363	2	1	0	0	0	0	0	0	493	598	778	3	125	1	285	329	0	0	15	0	167	2	0	0	546	0		0	0	0	0	0	0	0	0	0
prostate	prostate	77956213	102	5166386	0.0662729	9.94738e+08	2083577	77259	6480	0.00311004	56		679	0	0	3	0	0	0	1	0	874	1061	1444	1	73	3	701	441	0	0	14	0	158	4	0	2	1009	0		1	0	0	0	0	0	0	0	0
rectum		170606948	202	13691965	0.0802544	2.66828e+09	5710966	29002	3533	0.000618634	39		363	2	0	9	0	0	0	4	0	446	529	841	0	76	0	303	289	0	0	13	1	152	4	0	0	492	1		0	0	0	0	0	0	0	0	0
salivary gland		77457191	102	4126629	0.0532763	7.98681e+08	1725894	9110	1145	0.000663424	7		113	0	0	5	0	0	0	3	0	147	114	289	0	20	0	93	140	0	0	3	1	53	5	0	0	159	0		0	0	0	0	0	0	0	0	0
skeletal muscle	skeletal muscle	109000206	202	3241185	0.0297356	6.06514e+08	1103132	17309	1928	0.00174775	29		202	0	0	3	12	1	0	4	0	272	241	417	0	114	0	128	31	0	0	58	0	124	3	0	0	314	0		1	0	0	0	0	0	0	0	0
skin		88324657	102	6630396	0.0750685	1.2962e+09	2408604	13246	1466	0.000608651	13		114	0	0	0	0	1	0	0	0	148	113	357	0	51	0	101	154	0	0	42	1	99	7	0	0	275	0		0	0	0	0	0	0	0	0	0
small intestine		83247777	102	5710661	0.0685984	1.09182e+09	2582282	21226	2237	0.000866288	23		213	1	0	16	0	0	3	1	0	289	252	524	2	54	1	221	204	0	0	10	0	81	0	0	1	362	0		0	0	0	0	0	0	0	0	0
smooth muscle		107662223	202	8106273	0.0752936	1.5835e+09	3528093	37428	5910	0.00167513	75		568	1	0	4	0	0	0	1	2	783	885	1278	0	262	1	384	480	0	0	38	0	358	3	0	0	856	0		0	0	0	0	0	0	0	0	0
spleen		102274359	102	8906984	0.0870891	1.71855e+09	4056097	37628	4651	0.00114667	54		544	0	0	0	0	0	0	0	1	593	573	1020	0	164	2	368	341	0	0	34	0	227	3	0	1	776	0		3	0	0	0	0	0	0	0	0
stomach		74397715	102	6010344	0.0807867	1.15885e+09	3566960	27585	2935	0.00082283	25		384	0	0	7	0	0	1	2	0	446	365	596	0	58	0	254	221	0	0	11	0	154	2	0	2	429	0		0	0	0	0	0	0	0	0	0
testis	testis	246794636	102	15217561	0.0616608	2.94687e+09	7417784	8032	879	0.000118499	14		91	0	0	1	0	0	0	0	0	124	132	200	0	12	0	99	79	0	0	0	0	29	0	0	0	110	1		0	0	0	0	0	0	0	0	0
thyroid	thyroid	130273124	102	10917367	0.0838037	2.14379e+09	4704956	211941	37827	0.00803982	531		3158	0	0	7	10	1	16	0	1	3910	5247	7959	0	2096	18	2837	1935	0	0	358	3	3170	36	8	5	7009	0		4	0	0	0	0	0	0	0	0
tonsil		116558487	202	12076889	0.103612	2.35417e+09	5199056	8274	1061	0.000204076	24		87	0	0	3	0	0	1	0	0	141	166	229	0	23	1	90	68	0	0	11	1	59	5	1	0	175	0		0	0	0	0	0	0	0	0	0
Dataset 3: Other_datasets (adipose, kidney, macrophages):
adipose	adipose	35060112	53	3408224	0.0972109	1.7418e+08	297921	5996	368	0.00123523	14		54	0	0	0	0	0	0	0	0	47	48	82	0	14	0	26	30	0	0	2	0	23	0	0	0	42	0		1	0	0	0	0	0	0	0	0
kidney	kidney	558249244	62	65136664	0.11668	4.51297e+09	2010824	10815	706	0.0003511	11		83	0	0	0	1	0	0	0	0	89	162	150	0	19	0	57	42	0	0	2	0	15	1	0	0	84	0		0	0	0	0	0	0	0	0	0
macrophages		1036145245	64	109727644	0.1059	7.09452e+09	14660756	108564	12646	0.000862575	290		1787	18	0	2	0	0	1	1	6	2252	2074	2540	5	202	2	1144	958	0	0	49	1	349	10	1	2	1233	0		19	0	0	0	0	0	0	0	0
placenta		52895062	76	4282285	0.0809581	3.18501e+08	560830	1701	61	0.000108767	0		2	0	0	0	0	0	0	0	0	8	11	11	0	4	0	4	8	0	0	0	0	3	0	0	0	10	0		0	0	0	0	0	0	0	0	0
retinal pigmented epithelial		291629241	67.3333	30053710	0.103055	1.42657e+09	2950039	161136	12521	0.00424435	637		1712	2	0	11	3	1	4	2	0	2163	2256	2004	0	148	3	1641	696	0	0	33	1	133	3	0	1	1682	2		51	0	0	1	0	0	0	0	0
retina		312818572	202	22561074	0.0721219	4.39138e+09	7802503	160414	31429	0.00402807	191		2151	49	5	2	0	0	0	0	0	3944	6972	6775	8	250	10	4478	1880	0	0	67	0	267	14	0	5	4493	28		10	0	0	0	0	0	0	0	0
kidney normal riboprof		88608207	51	54391	0.000613837	2.32985e+06	25264	113	12	0.000474984	2		0	0	0	0	0	0	0	0	0	2	5	5	0	0	0	0	0	0	0	0	0	0	0	0	0	0	0		1	0	0	0	0	0	0	0	0
kidney normal RNAseq		34761165	51	7962960	0.229076	398546148	219431	13766	1600	0.00729159	61		79	2	0	4	0	0	0	5	0	392	425	212	1	71	1	61	96	0	0	6	0	15	4	0	2	223	0		3	0	0	0	0	0	0	0	0
kidney tumor riboprof		47650417	51	10195	0.000213954	392549	1915	8	0	0	0		0	0	0	0	0	0	0	0	0	0	0	0	0	0	0	0	0	0	0	0	0	0	0	0	0	0	0		0	0	0	0	0	0	0	0	0
All Runs		9657621882	103.23	819916231		9.56566e+10	187100763	1994279	261005		4467		23446	149	8	152	67	25	33	45	33	31306	41433	58158	41	10205	76	22988	19141	0	0	2174	27	12708	286	12	54	38087	66		146	0	0	1	0	0	0	0	0
Totals from bottom of Run_Details worksheet:
TOTALS for All Runs	NumReads	Reads_uniq_mapped on chrom6	Bases uniq mapped on chrom6:	Num splices on chrom6
	9657621882	819916231	9.56566e+10	187100763
First_base	Last_base	Exons	Vegfa_splice_exons	Files	Annotated	Unique_aligned_reads	Multi_aligned_reads	Max_overhang_of_aligned_reads
43737980	43745868	NIL_NIL		1	N	0	1	14
43738010	43752420	NIL_NIL		1	N	0	1	12
43738237	43745533	NIL_NIL		1	N	0	1	23
43738271	43738308	NIL_NIL		1	N	1	0	24
43738293	43742543	NIL_NIL		1	N	0	1	14
43738314	43745596	NIL_NIL		1	N	1	0	23
43738363	43738639	newA_NIL		8	N	8	0	46
43738363	43742077	newA_2	'1a-2	21	N	33	0	49
43738363	43745205	newA_3		1	N	2	0	45
43738372	43738435	NIL_NIL		1	N	1	0	37
43738403	43738940	NIL_NIL		1	N	0	1	14
43738513	43753729	NIL_NIL		1	N	1	0	13
43738576	43739015	NIL_NIL		1	N	1	0	13
43738648	43738668	NIL_NIL		1	N	1	0	36
43738676	43738949	NIL_NIL		1	N	9	0	34
43738688	43738940	NIL_NIL		1	N	1	0	25
43738688	43747610	NIL_NIL		1	N	1	0	12
43738695	43747500	NIL_NIL		1	N	1	0	13
43738700	43738809	NIL_NIL		1	N	1	0	15
43738805	43739196	NIL_NIL		1	N	1	0	23
43738805	43742077	NIL_2		1	N	1	0	36
43738818	43744370	NIL_NIL		1	N	1	0	13
43739050	43740467	1_NIL		1	N	1	0	15
43739050	43742077	1_2	'1-2	294	Y	23446	146	55
43739050	43745205	1_3	'1-3	33	N	149	0	50
43739050	43752277	1_8	'1-8	5	N	8	0	42
43739057	43742086	NIL_NIL		1	N	1	0	22
43739060	43742086	NIL_NIL		1	N	1	0	30
43739153	43753243	NIL_NIL		2	N	3	0	14
43739153	43753387	NIL_NIL		1	N	1	0	14
43739197	43742077	NIL_2		1	N	1	0	39
43739293	43742077	NIL_2		3	N	3	0	36
43739826	43742077	NIL_2		5	N	6	0	33
43739839	43740467	1A_NIL		1	N	1	0	30
43739839	43742077	1A_2	'1A-2	87	Y	152	1	50
43740153	43753183	NIL_NIL		1	N	1	0	14
43740170	43742077	NIL_2		4	N	4	0	36
43740177	43740580	NIL_NIL		3	N	4	0	12
43740369	43742077	NIL_2		3	N	14	0	26
43740445	43748328	NIL_NIL		1	N	0	1	13
43740592	43742077	NIL_2		1	N	0	1	12
43740696	43742077	newB_2	'1B-2	32	N	67	0	47
43740847	43742077	NIL_2		1	N	1	0	25
43740871	43741831	newC_NIL		1	N	1	0	21
43740871	43742077	newC_2	'1C-2	17	N	25	0	47
43740871	43742086	newC_NIL		1	N	1	0	38
43741376	43742077	newD_2	'1D-2	22	N	33	0	50
43741393	43742077	NIL_2		9	N	9	0	35
43741599	43753011	NIL_NIL		1	N	0	1	23
43741796	43749838	NIL_NIL		1	N	1	0	12
43741853	43742077	newE_2	'1E-2	34	N	45	0	49
43741938	43741996	NIL_NIL		1	N	1	0	14
43741943	43742543	NIL_NIL		2	N	5	0	16
43741981	43742077	NIL_2		5	N	5	0	50
43742130	43745205	2_3	'2-3	297	Y	31306	166	54
43742130	43745231	2_NIL		1	N	2	0	16
43742130	43745236	2_NIL		4	N	4	0	50
43742130	43745276	2_NIL		13	N	17	0	47
43742792	43747622	NIL_NIL		1	N	0	1	12
43743204	43745205	NIL_3		2	N	2	0	41
43743327	43753011	NIL_NIL		1	N	0	1	12
43743855	43747336	NIL_NIL		1	N	0	1	12
43744449	43745395	NIL_NIL		1	N	0	1	12
43745366	43747373	NIL_NIL		1	N	0	1	12
43745403	43745465	3_NIL		2	N	2	0	29
43745403	43745579	3_NIL		2	N	2	0	29
43745403	43745584	3_NIL		1	N	1	0	19
43745403	43745666	3_NIL		1	N	1	0	16
43745403	43746196	3_4	'3-4	299	Y	41433	321	120
43745403	43746625	3_5		2	N	2	0	41
43745403	43749747	3_NIL		2	N	2	0	34
43745510	43753189	NIL_NIL		2	N	0	2	14
43745787	43746196	NIL_4		3	N	3	0	49
43745816	43752360	NIL_NIL		1	N	1	0	25
43745949	43746033	NIL_NIL		2	N	2	0	48
43745970	43746055	NIL_NIL		6	N	12	0	47
43745978	43746078	NIL_NIL		1	N	1	0	43
43745983	43746130	NIL_NIL		1	N	1	0	45
43746022	43749172	NIL_NIL		1	N	0	1	13
43746028	43746196	NIL_4		1	N	1	0	22
43746132	43752318	NIL_NIL		1	N	1	0	41
43746274	43746625	4_5	'4-5	305	Y	58158	519	50
43746274	43746636	4_NIL		3	N	5	0	40
43746274	43752277	4_8	'4-8a	194	Y	41	1009	50
43746282	43746632	NIL_NIL		2	N	2	0	16
43746322	43748203	NIL_NIL		1	N	0	1	16
43746656	43747126	5_NIL		3	N	3	0	30
43746656	43747373	5_NIL		2	N	2	0	19
43746656	43747821	5_NIL		3	N	3	0	30
43746656	43748468	5_6	'5-6a	282	Y	10205	297	45
43746656	43748476	5_newF	'5-6b	43	N	76	1	31
43746656	43749692	5_7	'5-7	295	Y	22988	88	49
43746656	43749775	5_NIL		1	N	1	0	16
43746656	43752254	5_NIL		3	N	4	0	30
43746656	43752277	5_8	'5-8a	296	Y	19141	106	50
43746660	43748468	NIL_6		1	N	1	0	34
43746660	43753163	NIL_NIL		1	N	1	0	15
43746715	43746781	NIL_NIL		1	N	1	0	36
43746867	43753245	NIL_NIL		1	N	0	1	13
43746889	43748332	NIL_NIL		1	N	1	0	14
43746911	43748313	NIL_NIL		1	N	1	0	23
43747006	43747133	NIL_NIL		1	N	1	0	45
43747199	43749692	NIL_7		2	N	2	0	21
43747212	43747373	NIL_NIL		2	N	2	0	47
43747289	43747425	NIL_NIL		1	N	3	0	49
43747331	43747404	NIL_NIL		1	N	1	0	43
43747907	43748468	NIL_6		6	N	15	0	48
43747940	43748013	NIL_NIL		1	N	1	0	30
43747973	43752368	NIL_NIL		1	N	1	0	17
43748108	43748138	NIL_NIL		1	N	1	0	20
43748333	43748397	NIL_NIL		1	N	1	0	25
43748402	43752420	NIL_NIL		1	N	0	1	15
43748523	43748897	6a_NIL		1	N	1	0	23
43748523	43749692	6a_7	'6a-7	233	Y	2174	28	54
43748523	43752277	6a_8	'6a-8a	17	N	27	0	50
43748523	43753636	6a_NIL		1	N	0	1	14
43748539	43749692	NIL_7		8	N	9	0	45
43748539	43752277	NIL_8		1	N	1	0	43
43748541	43748897	6b_NIL		7	N	7	0	44
43748541	43749692	6b_7	'6b-7	285	Y	12708	106	50
43748541	43752277	6b_8	'6b-8	111	Y	286	2	72
43748592	43749692	6c_7	'6c-7	10	Y	12	2	38
43748617	43749692	NIL_7		8	N	12	0	49
43748840	43748862	NIL_NIL		1	N	1	0	26
43749080	43749692	NIL_7		8	N	10	0	48
43749080	43752277	NIL_8		1	N	1	0	41
43749342	43749692	NIL_7		2	N	2	0	17
43749447	43749479	NIL_NIL		1	N	1	0	20
43749790	43752277	7a_8	'7a-8a	44	Y	54	4	50
43749825	43752228	7_NIL		1	N	1	0	41
43749825	43752254	7_NIL		2	N	2	0	46
43749825	43752277	7_8	'7b-8a	296	Y	38087	1147	129
43749825	43752343	7_8xxB	'7b-8b	83	Y	66	502	7
43749829	43752277	NIL_8		1	N	1	0	45
43749962	43752255	NIL_NIL		1	N	1	0	37
43750088	43751129	NIL_NIL		1	N	0	1	13
43750530	43752407	NIL_NIL		1	N	1	0	13
43751158	43752949	NIL_NIL		3	N	3	0	22
43751631	43751716	NIL_NIL		1	N	1	0	30
43752191	43752228	NIL_NIL		1	N	1	0	45
43752296	43752384	NIL_NIL		5	N	7	0	18
43752890	43752924	NIL_NIL		4	N	5	1	35
43752906	43752973	NIL_NIL		1	N	1	0	49
43753033	43753063	NIL_NIL		1	N	1	0	34
43753091	43753163	NIL_NIL		1	N	1	0	17
43753144	43753389	NIL_NIL		1	N	1	0	38
43753190	43753213	NIL_NIL		1	N	1	0	37
43753302	43753367	NIL_NIL		1	N	1	0	41
43753455	43753495	NIL_NIL		1	N	1	0	30
43753470	43753495	NIL_NIL		3	N	3	0	47
[truncated: 153 more columns]

## Sheet: Run_Summary
Summary of splice sites for the VEGFA region (chr6 coords 43737945 to: 43754224) for each Run (ie. each file of reads) in all three datasets:
																Uniquely aligned reads for known Vegfa junctions:																												Uniquely aligned reads per billion bases mapped for known Vegfa junctions:
Tissue	Run	Sex	Description	Source	ReadLen	Paired	Num_reads	Avg_Frag_len	Reads_uniq_mapped_to_chrom6	Bases_uniq_mapped_to_chrom6	Num_splice_on_chr6	Reads_mapped_to_VEGFA	Splices_uniq_mapped_to_vegfa	Splices_multi_mapped_to_vegfa		'1-2	'1-3	'1-8	'1A-2	'1B-2	'1C-2	'1D-2	'1E-2	'1a-2	'2-3	'3-4	'4-5	'4-8a	'5-6a	'5-6b	'5-7	'5-8a	'6-7	'6-8	'6a-7	'6a-8a	'6b-7	'6b-8	'6c-7	'7a-8a	'7b-8a	'7b-8b		'1-2	'1-3	'1-8	'1A-2	'1B-2	'1C-2
Dataset 1: E-MTAB-513 : ArrayExpress : EMBL-EBI : RNA-Seq of human individual tissues and mixture of 16 tissues (Illumina Body Map)
adipose	ERR030880	female	73-year-old Caucasian	HCT20158	50	PAIRED	77300072	100	6159146	6.02734e+08	1052588	41592	3013	57		332	0	0	1	0	0	0	0	0	419	448	656	0	133	0	193	166	0	0	39	0	295	3	0	0	321	3		550.823	0	0	1.65911	0	0
adipose	ERR030888	female	73-year-old Caucasian	HCT20158	75	SINGLE	76269225	75	8714578	6.39824e+08	989848	22002	2124	38		178	0	0	1	0	0	0	0	0	235	425	408	0	110	0	171	111	0	0	27	0	177	4	0	0	275	0		278.201	0	0	1.56293	0	0
adrenal	ERR030881	male	60-year-old Caucasian	HCT20159	50	PAIRED	74472871	100	6909792	6.75709e+08	960662	7000	422	10		16	0	0	0	0	0	0	0	0	67	83	88	0	20	0	23	31	0	0	1	0	58	0	0	0	35	0		23.6788	0	0	0	0	0
adrenal	ERR030889	male	60-year-old Caucasian	HCT20159	75	SINGLE	76171569	75	9630781	7.0767e+08	1045295	5623	339	10		12	0	0	0	0	0	0	0	0	40	63	65	0	31	0	23	18	0	0	0	0	54	0	0	1	32	0		16.9571	0	0	0	0	0
brain	ERR030882	female	77-year-old Caucasian	HCT20160	50	PAIRED	73513047	100	4461197	4.34654e+08	607388	2316	225	4		6	0	0	1	0	0	0	0	0	35	49	51	0	9	0	23	8	0	0	0	0	13	0	0	0	30	0		13.8041	0	0	2.30068	0	0
brain	ERR030890	female	77-year-old Caucasian	HCT20160	75	SINGLE	64313204	75	5604415	4.08057e+08	550673	1869	132	3		5	0	0	0	0	0	0	0	0	14	19	20	0	12	0	20	7	0	0	0	0	9	0	0	0	26	0		12.2532	0	0	0	0	0
breast	ERR030883	female	29-year-old Caucasian	HCT20161	50	PAIRED	75862215	100	5430029	5.30297e+08	799430	6052	504	7		68	0	0	0	0	0	0	0	0	59	80	120	0	24	0	35	42	0	0	11	0	33	0	0	0	28	0		128.23	0	0	0	0	0
breast	ERR030891	female	29-year-old Caucasian	HCT20161	75	SINGLE	77195260	75	7974874	5.8408e+08	825069	4772	392	15		34	0	0	0	0	0	0	0	2	31	59	100	0	20	0	21	47	0	0	9	0	34	0	0	0	35	0		58.2112	0	0	0	0	0
colon	ERR030884	female	68-year-old Caucasian	HCT20162	50	PAIRED	82437443	100	7382944	7.21461e+08	1084122	7091	484	8		45	0	0	0	0	0	0	0	0	52	102	112	0	18	0	17	33	0	0	12	0	27	0	0	0	62	0		62.3734	0	0	0	0	0
colon	ERR030892	female	68-year-old Caucasian	HCT20162	75	SINGLE	80257757	75	10055604	7.38886e+08	980627	4424	392	8		34	0	0	0	0	0	0	0	0	27	78	93	3	17	0	26	29	0	0	9	0	18	0	0	0	58	0		46.0152	0	0	0	0	0
heart	ERR030886	male	77-year-old Caucasian	HCT20143	50	PAIRED	82918784	100	4526139	4.43064e+08	589800	11972	1071	17		114	0	0	2	4	0	0	0	0	143	171	157	0	99	0	97	15	0	0	21	0	60	0	0	2	186	0		257.299	0	0	4.51402	9.02805	0
heart	ERR030894	male	77-year-old Caucasian	HCT20143	75	SINGLE	76766862	75	6439892	470112116	550092	6115	895	9		84	0	0	0	2	1	0	0	0	89	148	147	0	57	0	97	16	0	0	20	0	47	0	0	0	187	0		178.681	0	0	0	4.2543	2.12715
kidney	ERR030885	female	60-year-old Caucasian	HCT20142	50	PAIRED	80397337	100	5619552	5.49648e+08	779986	17918	1219	37		76	0	0	0	0	0	0	0	0	117	245	178	0	58	0	96	47	0	0	17	0	121	4	0	0	260	0		138.27	0	0	0	0	0
kidney	ERR030893	female	60-year-old Caucasian	HCT20142	75	SINGLE	79772393	75	8019628	5.88721e+08	804699	10633	1015	9		59	0	0	0	0	0	0	0	0	92	165	174	0	47	0	79	60	0	0	17	0	99	2	0	0	221	0		100.217	0	0	0	0	0
leukocyte	ERR030875	male	58-year-old Caucasian	HCT20149	50	PAIRED	81217148	100	10219465	1.00253e+09	1991862	1199	115	0		11	0	0	0	0	0	0	0	0	23	17	25	0	0	0	8	23	0	0	0	0	0	0	0	0	8	0		10.9722	0	0	0	0	0
leukocyte	ERR030900	male	58-year-old Caucasian	HCT20149	75	SINGLE	82785673	75	12582077	9.28935e+08	1777187	1676	86	0		6	0	0	0	0	0	0	0	0	30	11	19	0	0	0	8	12	0	0	0	0	0	0	0	0	0	0		6.45901	0	0	0	0	0
liver	ERR030887	male	37-year-old Caucasian	HCT20144	50	PAIRED	80048623	100	3781490	3.70775e+08	734236	13527	1147	29		79	0	0	0	0	0	0	0	0	141	265	167	0	130	0	49	48	0	0	22	0	88	0	0	0	158	0		213.067	0	0	0	0	0
liver	ERR030895	male	37-year-old Caucasian	HCT20144	75	SINGLE	77453877	75	4914841	3.5898e+08	639794	7135	771	7		61	0	0	0	0	0	0	0	0	68	153	136	0	43	0	56	31	0	0	19	0	69	0	0	0	127	0		169.926	0	0	0	0	0
lung	ERR030879	male	65-year-old Caucasian	HCT20145	50	PAIRED	79296905	100	8937406	8.77385e+08	1520658	26686	2014	48		227	1	0	0	0	0	0	0	0	236	420	350	6	184	0	52	54	0	0	47	0	218	0	0	0	213	6		258.723	1.13975	0	0	0	0
lung	ERR030896	male	65-year-old Caucasian	HCT20145	75	SINGLE	81255438	75	11044703	8.16093e+08	1404612	14725	1658	41		208	10	0	0	0	0	0	0	0	174	308	309	0	128	0	81	103	0	0	28	0	142	0	0	0	167	0		254.873	12.2535	0	0	0	0
lymph node	ERR030878	female	86-year-old Caucasian	HCT20146	50	PAIRED	82078157	100	7700716	7.55286e+08	1212372	16861	1212	56		68	0	0	0	0	0	0	0	0	155	228	251	0	37	0	122	116	0	0	13	0	79	0	0	0	143	0		90.0321	0	0	0	0	0
lymph node	ERR030897	female	86-year-old Caucasian	HCT20146	75	SINGLE	81916460	75	9586926	7.07132e+08	1129373	10050	791	32		57	0	0	0	0	0	0	0	0	57	173	177	0	13	0	79	69	0	0	0	0	42	0	0	0	124	0		80.6073	0	0	0	0	0
ovary	ERR030874	female	47-year-old African American	HCT20150	50	PAIRED	80946260	100	8560099	8.37178e+08	1373380	8349	589	5		35	0	0	0	0	0	0	1	0	89	105	167	0	5	0	43	51	0	0	2	0	27	0	0	0	64	0		41.8071	0	0	0	0	0
ovary	ERR030901	female	47-year-old African American	HCT20150	75	SINGLE	81003052	75	11133903	8.17785e+08	1310208	5646	460	2		46	0	0	0	0	0	0	1	0	47	100	102	0	11	0	34	48	0	0	4	0	22	0	0	0	45	0		56.2495	0	0	0	0	0
prostate	ERR030877	male	73-year-old Caucasian	HCT20147	50	PAIRED	82334076	100	9014670	8.83979e+08	1439919	23485	1072	15		99	33	0	0	0	0	0	0	0	143	254	201	0	16	0	86	52	0	0	10	0	31	0	0	0	147	0		111.994	37.3312	0	0	0	0
prostate	ERR030898	male	73-year-old Caucasian	HCT20147	75	SINGLE	83319902	75	11339659	8.37094e+08	1323815	13015	872	19		91	11	0	0	0	0	0	0	0	125	144	171	0	46	0	85	59	0	0	5	0	22	0	0	0	113	0		108.709	13.1407	0	0	0	0
skeletal muscle	ERR030876	male	77-year-old Caucasian	HCT20148	50	PAIRED	82111139	100	6552142	6.43682e+08	814922	12219	1025	8		132	0	0	0	0	0	0	0	0	89	262	155	0	11	0	104	17	0	0	26	0	43	0	0	0	186	0		205.07	0	0	0	0	0
skeletal muscle	ERR030899	male	77-year-old Caucasian	HCT20148	75	SINGLE	82864636	75	8718319	6.4315e+08	772255	6804	774	12		93	0	0	0	0	0	0	0	0	75	179	155	0	9	0	105	24	0	0	20	0	23	0	0	0	91	0		144.601	0	0	0	0	0
testis	ERR030873	male	19-year-old Caucasian	HCT20151	50	PAIRED	81836199	100	6448412	6.31364e+08	1118196	3244	242	12		12	0	0	0	0	0	0	0	0	32	66	48	0	1	0	14	18	0	0	0	0	20	0	0	0	31	0		19.0065	0	0	0	0	0
testis	ERR030902	male	19-year-old Caucasian	HCT20151	75	SINGLE	82044319	75	8657709	6.37034e+08	1064608	2737	168	2		12	0	0	0	0	0	0	0	0	30	36	31	0	2	0	15	14	0	0	0	0	13	0	0	0	15	0		18.8373	0	0	0	0	0
thyroid	ERR030872	female	60-year-old Caucasian	HCT20152	50	PAIRED	81912887	100	6966892	6.81989e+08	1156758	37435	3110	49		165	0	0	0	0	0	0	0	0	497	466	721	0	165	0	200	117	0	0	61	1	334	0	0	0	378	3		241.939	0	0	0	0	0
thyroid	ERR030903	female	60-year-old Caucasian	HCT20152	75	SINGLE	80246657	75	8960184	6.58842e+08	1110315	20612	2581	41		106	0	0	0	1	0	2	0	0	371	479	523	0	153	1	195	118	0	0	46	2	239	2	0	0	343	0		160.888	0	0	0	1.51781	0
16 tissues mixture	ERR030856			HCT20170	100	SINGLE	76447153	100	5420904	505499298	975982	6116	1407	40		56	0	1	0	0	0	0	0	0	36	131	564	0	108	1	114	245	0	0	4	0	17	1	0	0	129	0		110.782	0	1.97824	0	0	0
16 tissues mixture	ERR030857			HCT20170	100	SINGLE	78243019	100	5505940	5.13043e+08	991978	6345	1547	53		53	0	0	0	0	0	0	0	0	51	137	590	0	146	1	123	264	0	0	5	0	22	3	0	0	150	0		103.305	0	0	0	0	0
16 tissues mixture	ERR030858			HCT20170	100	SINGLE	77229855	100	5418322	5.04879e+08	974871	6287	1382	69		49	1	0	1	0	0	1	0	0	37	123	504	0	116	5	113	251	0	0	6	0	36	3	0	0	135	0		97.0529	1.98067	0	1.98067	0	0
16 tissues mixture	ERR030859			HCT20172	100	SINGLE	76274508	100	4881624	4.52722e+08	997774	8141	2081	83		84	0	0	0	0	0	0	0	0	60	149	787	0	177	0	162	362	0	0	8	0	32	4	0	0	253	0		185.544	0	0	0	0	0
16 tissues mixture	ERR030860			HCT20172	100	SINGLE	75929029	100	4869217	4.51912e+08	995844	8232	2145	73		115	2	0	0	0	0	1	0	0	78	166	783	0	172	2	169	381	0	0	8	0	36	4	0	0	224	2		254.474	4.42564	0	0	0	0
16 tissues mixture	ERR030861			HCT20172	100	SINGLE	74756517	100	4807519	4.46234e+08	979569	7939	2067	91		85	0	0	1	0	0	0	0	0	84	174	738	0	189	0	152	350	0	0	6	0	39	3	0	0	245	0		190.483	0	0	2.24098	0	0
16 tissues mixture	ERR030862			HCT20173	100	SINGLE	73420952	100	2660164	2.37978e+08	464003	3439	643	26		19	0	0	2	0	0	0	0	0	32	40	207	0	43	0	65	141	0	0	10	0	6	1	0	0	76	0		79.8392	0	0	8.40413	0	0
16 tissues mixture	ERR030863			HCT20173	100	SINGLE	73520276	100	2646726	2.36697e+08	460842	3414	715	22		14	0	0	1	0	0	0	0	0	29	58	264	0	52	0	76	128	0	0	4	0	11	0	0	0	76	1		59.1474	0	0	4.22482	0	0
16 tissues mixture	ERR030864			HCT20170	100	SINGLE	77258890	100	5433959	5.06717e+08	975592	6322	1490	60		48	0	0	0	1	0	0	0	0	45	129	568	0	130	1	130	249	0	0	5	0	25	1	0	0	156	0		94.7275	0	0	0	1.97349	0
16 tissues mixture	ERR030865			HCT20170	100	SINGLE	75982104	100	5318534	4.95847e+08	955349	6143	1433	58		43	0	0	0	0	0	0	0	0	38	126	565	0	138	0	107	260	0	0	7	0	23	3	0	0	122	0		86.7203	0	0	0	0	0
16 tissues mixture	ERR030866			HCT20172	100	SINGLE	74249497	100	4718227	4.38087e+08	956568	7948	2052	65		79	0	0	1	0	0	0	0	0	68	151	766	0	203	3	163	348	0	0	10	0	33	0	0	1	224	0		180.329	0	0	2.28265	0	0
16 tissues mixture	ERR030867			HCT20172	100	SINGLE	73773895	100	4733089	4.39609e+08	956794	7788	1938	56		87	1	0	0	0	0	0	0	0	70	131	701	0	161	1	162	363	0	0	10	0	39	6	0	0	203	1		197.903	2.27475	0	0	0	0
16 tissues mixture	ERR030868			HCT20173	100	SINGLE	72451624	100	2655983	2.37923e+08	459676	3331	668	20		14	0	0	0	0	0	0	0	0	28	53	238	0	50	0	65	135	0	0	5	0	3	0	0	0	76	0		58.8426	0	0	0	0	0
16 tissues mixture	ERR030869			HCT20173	100	SINGLE	70743680	100	2640449	2.36716e+08	457476	3238	649	34		16	0	0	0	0	0	0	0	0	26	45	230	0	52	0	52	136	0	0	6	0	10	1	0	1	73	1		67.5915	0	0	0	0	0
16 tissues mixture	ERR030870			HCT20173	100	SINGLE	71937539	100	2621774	2.34701e+08	454912	3257	619	17		16	0	0	0	0	0	0	0	0	27	37	219	0	39	0	71	121	0	0	6	0	9	0	0	0	72	1		68.1718	0	0	0	0	0
16 tissues mixture	ERR030871			HCT20173	100	SINGLE	72321018	100	2639532	2.36291e+08	457281	3406	635	22		19	0	0	0	0	0	0	0	0	28	55	207	0	40	0	64	135	0	0	3	0	5	0	0	1	77	0		80.4094	0	0	0	0	0
Dataset 2: E-MTAB-2836 : ArrayExpress : EMBL-EBI : RNA-seq of coding RNA from tissue samples of 122 human individuals representing 32 different
adipose tissue	ERR315332		adult group-27 V1	fat_a	51	PAIRED	22155180	202	1348814	2.59795e+08	568384	8372	900	5		143	0	0	0	0	0	0	0	0	133	119	150	2	40	1	51	52	0	0	14	0	72	1	0	0	121	0		550.434	0	0	0	0	0
adipose tissue	ERR315342		adult group-28 V20	fat_e	51	PAIRED	24372858	202	1456499	2.81745e+08	595437	7362	785	0		110	0	0	1	1	0	0	0	0	134	133	138	0	37	0	35	45	0	0	4	0	48	0	0	0	99	0		390.424	0	0	3.54931	3.54931	0
adipose tissue	ERR315343		adult group-28 V20	fat_e	51	PAIRED	4543201	202	239617	4.62413e+07	97229	1265	142	3		23	0	0	1	0	0	0	0	0	20	22	25	0	10	0	5	8	0	0	1	0	5	0	0	0	22	0		497.391	0	0	21.6257	0	0
adipose tissue	ERR315378		adult group-29 V2	fat_x1	51	PAIRED	9810836	202	636484	1.2344e+08	258583	3398	334	3		54	0	0	0	0	0	0	0	0	36	55	62	0	18	0	16	11	0	0	3	0	34	1	0	0	44	0		437.461	0	0	0	0	0
adipose tissue	ERR315431		adult group-29 V2	fat_x1	51	PAIRED	4105573	202	246985	4.78385e+07	101881	1486	120	3		20	0	0	0	0	0	0	0	0	19	14	23	0	5	0	5	5	0	0	1	0	8	1	0	0	19	0		418.073	0	0	0	0	0
adipose tissue	ERR579122	female	adult group-106	fat_8b	101	PAIRED	37368054	202	2767345	5.42483e+08	1207450	43332	6556	83		550	0	0	4	0	0	0	0	5	884	1257	1341	1	196	1	456	379	0	0	80	3	394	12	0	3	971	7		1013.86	0	0	7.37351	0	0
adipose tissue	ERR579146	female	adult group-105	fat_8a	101	PAIRED	46627373	202	3599991	7.0171e+08	1512903	20443	2793	36		248	1	0	2	0	0	0	0	1	342	480	648	0	77	1	227	243	0	0	26	0	127	7	0	1	360	0		353.422	1.42509	0	2.85018	0	0
adrenal gland	ERR315335		adult group-1 V119	adrenal_4a	51	PAIRED	10145563	202	688767	1.31933e+08	263174	2224	228	2		24	1	0	0	0	0	0	1	0	33	31	51	0	3	0	24	20	0	0	0	0	4	0	0	0	35	0		181.91	7.57959	0	0	0	0
adrenal gland	ERR315385		adult group-3 V122	adrenal_4d	51	PAIRED	10929920	202	753069	1.45147e+08	355150	3645	427	2		42	0	0	0	0	1	0	1	0	45	73	101	0	3	0	54	45	0	0	0	0	6	0	0	0	55	0		289.363	0	0	0	0	6.88959
adrenal gland	ERR315392		adult group-2 V121	adrenal_4c	51	PAIRED	8998315	202	619479	1.19429e+08	266860	3774	464	6		40	0	0	0	0	0	0	0	0	59	66	115	0	3	0	46	56	0	0	2	0	14	0	0	0	63	0		334.926	0	0	0	0	0
adrenal gland	ERR315417		adult group-3 V122	adrenal_4d	51	PAIRED	11003477	202	767439	1.47717e+08	361298	3701	449	1		34	0	0	2	0	1	0	0	0	56	73	112	0	6	0	64	43	0	0	0	0	6	1	0	0	51	0		230.17	0	0	13.5394	0	6.76972
adrenal gland	ERR315450		adult group-2 V121	adrenal_4c	51	PAIRED	9087841	202	631440	1.21527e+08	268939	3767	423	2		34	0	0	0	0	0	0	2	0	50	63	93	0	9	0	43	29	0	0	3	0	14	1	0	0	81	0		279.773	0	0	0	0	0
adrenal gland	ERR315452		adult group-1 V119	adrenal_4a	51	PAIRED	10241792	202	703106	1.34413e+08	265969	2244	218	2		15	0	0	0	1	0	0	0	0	28	40	55	0	1	0	24	17	0	0	0	0	5	0	0	1	30	0		111.597	0	0	0	7.43977	0
animal ovary	ERR315380		adult group-54 V233	ovary_6a	51	PAIRED	15403247	202	1624352	3.13549e+08	666381	595	62	0		11	0	0	0	0	0	0	0	0	9	10	8	0	3	0	6	2	0	0	0	0	5	0	0	0	8	0		35.0823	0	0	0	0	0
animal ovary	ERR315402		adult group-55 V234	ovary_6b	51	PAIRED	15764627	202	1878147	3.62126e+08	727261	802	99	1		15	0	0	0	0	0	0	0	0	11	20	23	0	2	0	7	13	0	0	0	0	1	0	0	0	7	0		41.4221	0	0	0	0	0
animal ovary	ERR315458		adult group-55 V234	ovary_6b	51	PAIRED	16068834	202	1916533	3.69565e+08	738486	818	98	0		15	0	0	0	0	0	0	0	0	11	12	22	0	2	0	9	10	0	0	2	0	3	0	0	0	11	0		40.5883	0	0	0	0	0
animal ovary	ERR315482		adult group-54 V233	ovary_6a	51	PAIRED	15110219	202	1591639	3.0725e+08	655751	571	62	0		3	0	0	0	0	0	0	0	0	6	5	20	0	4	0	3	8	0	0	0	0	6	0	0	0	7	0		9.76404	0	0	0	0	0
animal ovary	ERR579132	female	adult group-109	ovary_8a	101	PAIRED	36782141	202	4093608	7.97476e+08	1654934	1331	189	0		17	0	0	0	0	0	0	0	0	16	33	38	0	1	0	23	21	0	0	1	0	4	0	0	0	35	0		21.3173	0	0	0	0	0
appendix	ERR315345		adult group-5 V155	appendix_4b	51	PAIRED	8731094	202	666296	1.27642e+08	278329	2827	262	0		24	0	0	0	0	0	0	0	0	36	41	59	0	9	0	23	16	0	0	1	0	5	0	0	0	48	0		188.025	0	0	0	0	0
appendix	ERR315366		adult group-5 V155	appendix_4b	51	PAIRED	8752559	202	675508	1.29238e+08	280622	2927	292	0		31	0	0	0	0	0	0	0	0	41	47	67	0	8	0	23	23	0	0	1	0	8	0	0	0	40	0		239.867	0	0	0	0	0
appendix	ERR315437		adult group-4 V154	appendix_4a	51	PAIRED	9119785	202	706417	1.35053e+08	295156	2474	223	0		28	0	0	0	0	0	0	0	0	30	36	42	0	7	0	18	13	0	0	4	0	9	0	0	0	36	0		207.326	0	0	0	0	0
appendix	ERR315454		adult group-6 V160	appendix_4c	51	PAIRED	9736541	202	774857	1.47773e+08	348169	1183	119	0		16	0	0	1	0	0	0	0	0	16	11	26	0	2	0	7	12	0	0	0	0	5	0	0	0	23	0		108.274	0	0	6.76714	0	0
appendix	ERR315465		adult group-4 V154	appendix_4a	51	PAIRED	9189661	202	722482	1.379e+08	301001	2279	240	4		29	0	0	1	0	0	0	0	0	33	33	56	0	4	0	18	20	0	0	2	0	11	0	0	0	33	0		210.297	0	0	7.25162	0	0
appendix	ERR315481		adult group-6 V160	appendix_4c	51	PAIRED	9773476	202	775308	147890001	349513	1097	92	2		5	0	0	0	0	0	0	0	0	9	8	28	0	1	0	8	15	0	0	0	0	3	0	0	0	15	0		33.8089	0	0	0	0	0
bladder	ERR315334		adult group-95 V177	urinarybladder_5c	51	PAIRED	6335992	202	503058	9.76285e+07	227041	1141	158	2		13	0	0	0	0	0	0	0	0	14	21	44	0	6	0	11	17	0	0	2	0	6	0	0	0	24	0		133.158	0	0	0	0	0
bladder	ERR315355		adult group-94 V176	urinarybladder_5b	51	PAIRED	15939817	202	1128089	2.21083e+08	517754	5618	1022	16		100	0	0	0	0	0	0	0	0	107	170	215	1	31	0	95	100	0	0	6	0	39	1	0	0	156	0		452.319	0	0	0	0	0
bladder	ERR315370		adult group-94 V176	urinarybladder_5b	51	PAIRED	5633845	202	355011	6.9007e+07	162586	1937	317	9		23	0	0	0	0	0	0	0	0	42	50	73	0	4	0	38	33	0	0	3	0	7	1	0	0	42	0		333.299	0	0	0	0	0
bladder	ERR315421		adult group-94 V176	urinarybladder_5b	51	PAIRED	5557608	202	343017	6.65762e+07	157179	1885	286	3		21	0	0	0	0	0	0	0	1	32	55	62	0	7	0	27	20	0	0	3	0	12	1	0	0	45	0		315.428	0	0	0	0	0
bladder	ERR315447		adult group-95 V177	urinarybladder_5c	51	PAIRED	14409428	202	1281300	250660719	573747	2566	385	4		38	0	0	0	0	0	0	0	0	54	46	85	0	17	0	29	34	0	0	4	0	18	1	1	2	55	0		151.599	0	0	0	0	0
bladder	ERR315453		adult group-95 V177	urinarybladder_5c	51	PAIRED	6265687	202	487018	9.43646e+07	220179	1054	128	4		7	0	0	0	0	0	0	0	0	10	10	40	0	5	0	15	17	0	0	1	0	6	0	0	0	17	0		74.1804	0	0	0	0	0
bone marrow	ERR315333		adult group-10 V250	bonemarrow_6c	51	PAIRED	17182987	202	1866545	3.60038e+08	708828	2136	246	2		24	0	0	0	0	0	0	0	2	36	47	49	0	3	0	18	32	0	0	2	0	7	0	0	1	24	0		66.6597	0	0	0	0	0
bone marrow	ERR315395		adult group-10 V250	bonemarrow_6c	51	PAIRED	16953167	202	1836943	3.5431e+08	699075	2150	267	0		34	0	0	0	0	0	0	0	0	35	46	60	0	2	0	8	44	0	0	1	0	8	3	0	0	25	0		95.9613	0	0	0	0	0
bone marrow	ERR315396		adult group-8 V248	bonemarrow_6a	51	PAIRED	16506110	202	1389363	2.688e+08	529488	2094	311	2		41	0	0	0	0	0	0	1	1	50	66	69	0	2	0	9	38	0	0	2	0	9	1	0	0	21	0		152.53	0	0	0	0	0
bone marrow	ERR315404		adult group-9 V249	bonemarrow_6b	51	PAIRED	17223283	202	1582592	3.06659e+08	638286	2066	321	2		43	0	0	0	0	0	0	0	3	66	62	64	1	2	0	12	33	0	0	3	0	4	2	0	0	26	0		140.221	0	0	0	0	0
bone marrow	ERR315406		adult group-9 V249	bonemarrow_6b	51	PAIRED	17421796	202	1601506	3.10372e+08	645701	2033	290	0		28	0	0	0	0	0	0	0	1	44	65	68	1	4	0	13	32	0	0	2	0	5	2	0	1	23	0		90.2144	0	0	0	0	0
bone marrow	ERR315425		adult group-7 V230	bonemarrow_5a	51	PAIRED	14755708	202	1172275	2.29496e+08	407012	4081	515	3		61	1	0	0	0	0	0	0	2	73	113	115	0	5	0	23	68	0	0	3	0	10	0	0	1	40	0		265.8	4.35737	0	0	0	0
bone marrow	ERR315469		adult group-7 V230	bonemarrow_5a	51	PAIRED	14932588	202	1187589	2.32506e+08	411464	4231	569	6		59	2	0	0	0	0	0	0	0	83	108	129	0	3	0	35	89	0	0	3	1	7	6	0	3	39	0		253.757	8.60192	0	0	0	0
bone marrow	ERR315486		adult group-8 V248	bonemarrow_6a	51	PAIRED	16306820	202	1370558	2.65134e+08	520225	2094	256	4		29	0	0	0	0	1	1	1	1	34	42	53	0	4	0	5	36	0	0	1	0	13	4	0	0	30	0		109.378	0	0	0	0	3.77167
cerebral cortex	ERR315432		adult group-13 V29	brain_a	51	PAIRED	17585264	202	966233	1.86995e+08	393488	879	120	1		17	0	0	0	0	0	0	0	0	13	28	27	0	2	0	15	3	0	0	1	0	1	0	0	0	13	0		90.9115	0	0	0	0	0
cerebral cortex	ERR315455		adult group-12 V103	brain_3c	51	PAIRED	24323755	202	1345299	2.59091e+08	541624	3143	457	6		32	1	0	0	0	0	0	0	0	49	58	108	0	12	0	81	10	0	0	2	0	7	0	0	0	97	0		123.509	3.85965	0	0	0	0
cerebral cortex	ERR315477		adult group-11 V102	brain_3b	51	PAIRED	28466648	202	1724993	3.32579e+08	697489	2851	358	7		28	0	0	2	1	0	0	0	0	44	51	90	0	6	0	43	21	0	0	0	0	7	1	0	0	63	0		84.1906	0	0	6.01362	3.00681	0
colon	ERR315348		adult group-14 V10	colon_a	51	PAIRED	17228587	202	1218704	2.3482e+08	537060	2766	298	0		48	0	0	0	0	0	0	1	0	41	43	60	0	9	0	20	24	0	0	1	0	11	1	0	0	39	0		204.412	0	0	0	0	0
colon	ERR315357		adult group-15 V11	colon_b	51	PAIRED	42488341	202	3673695	7.08178e+08	1683655	4194	462	4		51	0	0	3	0	0	0	0	0	72	79	103	0	15	0	44	21	0	0	2	0	21	1	1	0	47	0		72.0158	0	0	4.23622	0	0
colon	ERR315400		adult group-17 V15	colon_d	51	PAIRED	26360292	202	2068849	3.98812e+08	922462	3913	418	1		66	0	0	1	0	0	0	0	0	76	34	86	0	13	0	34	36	0	0	2	0	21	0	0	0	48	0		165.492	0	0	2.50745	0	0
colon	ERR315403		adult group-15 V11	colon_b	51	PAIRED	7685293	202	623786	1.20054e+08	283210	784	89	1		15	0	0	0	0	0	0	0	0	12	15	20	0	1	0	5	7	0	0	1	0	4	0	0	0	9	0		124.944	0	0	0	0	0
colon	ERR315462		adult group-18 V22	colon_f	51	PAIRED	14805008	202	1081613	2.07702e+08	416055	2883	268	0		37	0	0	1	0	0	0	0	0	38	46	66	0	7	1	19	16	0	0	2	0	10	0	0	0	25	0		178.14	0	0	4.81459	0	0
colon	ERR315484		adult group-16 V14	colon_c	51	PAIRED	31728526	202	2688079	5.18073e+08	1239790	5632	570	4		84	0	0	0	0	0	0	0	0	72	103	126	0	9	0	39	50	0	0	3	0	23	0	0	0	60	0		162.139	0	0	0	0	0
colon	ERR579129	male	adult group-97	colon_8b	101	PAIRED	41943492	202	3497908	6.80623e+08	1452732	6888	1068	14		112	0	0	5	0	1	0	0	0	150	155	246	0	34	0	77	89	0	0	4	0	54	0	0	0	139	0		164.555	0	0	7.34621	0	1.46924
colon	ERR579148	female	adult group-96	colon_8a	101	PAIRED	51634914	202	3858904	7.49399e+08	1594800	9560	1556	27		128	0	0	5	0	0	0	1	1	165	240	409	0	41	0	115	156	0	0	10	0	66	0	0	0	216	0		170.804	0	0	6.67201	0	0
duodenum	ERR315442		adult group-20 V150	duodenum_4c	51	PAIRED	9015118	202	547849	1.04163e+08	254173	2954	303	3		39	0	0	0	0	0	0	0	0	42	32	74	1	8	0	19	37	0	0	1	0	10	0	0	0	40	0		374.415	0	0	0	0	0
duodenum	ERR315445		adult group-19 V145	duodenum_4b	51	PAIRED	9204058	202	618329	1.18243e+08	273957	2419	291	4		24	0	0	1	0	0	0	0	0	44	34	71	0	1	0	26	26	0	0	0	0	8	0	0	0	56	0		202.972	0	0	8.45716	0	0
duodenum	ERR315457		adult group-20 V150	duodenum_4c	51	PAIRED	8965453	202	546643	1.03928e+08	253259	3050	314	2		37	0	0	0	0	0	1	0	0	41	32	81	1	6	0	26	37	0	0	0	0	11	0	0	0	41	0		356.017	0	0	0	0	0
duodenum	ERR315461		adult group-19 V145	duodenum_4b	51	PAIRED	9261605	202	622732	1.19079e+08	275905	2452	242	3		26	0	0	1	0	0	0	0	0	43	37	58	0	3	0	18	21	0	0	0	0	5	0	0	0	29	0		218.343	0	0	8.3978	0	0
endometrium	ERR315361		adult group-23 V200	endometrium_5a	51	PAIRED	7388853	202	628870	1.22957e+08	274093	2476	417	2		35	0	0	0	0	0	0	0	0	39	78	96	0	11	0	37	45	0	0	1	0	21	0	0	0	54	0		284.653	0	0	0	0	0
endometrium	ERR315368		adult group-22 V165	endometrium_4b	51	PAIRED	8684958	202	688279	1.31847e+08	281995	4874	524	2		60	0	0	0	1	0	0	0	0	63	53	114	0	20	0	39	48	0	0	4	0	33	0	0	0	89	0		455.074	0	0	0	7.58456	0
endometrium	ERR315386		adult group-21 V143	endometrium_4a	51	PAIRED	7492575	202	509169	9.6793e+07	206113	6948	749	6		77	0	0	0	0	0	0	0	0	84	104	174	1	31	0	55	54	0	0	9	0	45	1	0	0	113	0		795.512	0	0	0	0	0
endometrium	ERR315433		adult group-22 V165	endometrium_4b	51	PAIRED	8736265	202	693522	1.32893e+08	282319	4603	466	3		41	0	0	0	1	0	0	0	0	45	48	99	0	22	0	41	43	0	0	10	0	29	0	0	0	86	0		308.52	0	0	0	7.52487	0
endometrium	ERR315438		adult group-21 V143	endometrium_4a	51	PAIRED	7526336	202	511129	9.71707e+07	206202	7080	738	7		73	1	0	0	0	0	1	1	1	117	106	175	0	20	0	54	57	0	0	9	0	25	0	0	0	98	0		751.255	10.2912	0	0	0	0
endometrium	ERR315490		adult group-23 V200	endometrium_5a	51	PAIRED	7445571	202	633304	1.23843e+08	276575	2476	411	0		37	0	0	0	0	0	0	0	0	46	71	90	0	15	0	24	50	0	0	0	0	17	1	0	0	60	0		298.766	0	0	0	0	0
endometrium	ERR315495		adult group-23 V200	endometrium_5a	51	PAIRED	13084530	202	1123218	2.19724e+08	488398	4308	655	8		59	0	0	0	0	0	0	0	0	74	121	137	0	30	0	46	60	0	0	5	0	29	0	0	0	94	0		268.519	0	0	0	0	0
endometrium	ERR579123	female	adult group-98	endometrium_8a	101	PAIRED	38466404	202	3709400	725373170	1496714	36429	5366	50		510	0	1	1	0	3	0	2	0	640	932	1237	0	106	2	443	370	0	0	42	0	241	0	0	1	824	5		703.086	0	1.3786	1.3786	0	4.1358
endometrium	ERR579138	female	adult group-99	endometrium_8b	101	PAIRED	41402074	202	3514769	6.88578e+08	1437246	15488	2419	27		210	0	0	1	2	0	0	0	0	272	379	565	0	83	1	207	177	0	0	16	0	131	0	0	1	370	2		304.976	0	0	1.45227	2.90453	0
esophagus	ERR315362		adult group-25 V184	esophagus_5b	51	PAIRED	15608883	202	976420	1.89289e+08	402767	1459	169	6		14	0	0	0	2	0	0	1	0	19	23	34	0	4	0	12	11	0	0	2	0	10	3	0	0	34	0		73.9611	0	0	0	10.5659	0
esophagus	ERR315398		adult group-26 V185	esophagus_5c	51	PAIRED	17614218	202	1143040	2.2231e+08	479775	5718	732	12		59	0	0	2	0	0	0	0	0	74	114	170	0	17	0	58	60	0	0	8	0	33	1	0	1	135	0		265.395	0	0	8.99645	0	0
esophagus	ERR315411		adult group-25 V184	esophagus_5b	51	PAIRED	15827993	202	1011501	1.96373e+08	417397	1600	205	3		13	0	0	0	0	0	0	1	0	20	32	43	0	14	0	11	12	0	0	1	0	23	1	0	0	34	0		66.2006	0	0	0	0	0
esophagus	ERR315434		adult group-24 V183	esophagus_5a	51	PAIRED	13339046	202	847851	1.63983e+08	369492	2130	329	13		29	0	0	1	0	0	0	0	0	32	64	68	0	12	0	29	20	0	0	4	0	21	0	0	0	48	0		176.848	0	0	6.0982	0	0
esophagus	ERR315472		adult group-26 V185	esophagus_5c	51	PAIRED	17431229	202	1106107	2.14784e+08	463820	5509	650	15		60	0	0	0	0	0	0	1	0	77	97	158	0	17	0	52	54	0	0	7	0	32	4	0	0	91	0		279.351	0	0	0	0	0
esophagus	ERR315489		adult group-24 V183	esophagus_5a	51	PAIRED	13498968	202	877790	1.70045e+08	382076	2266	300	9		20	0	0	0	0	0	0	0	0	28	49	67	0	9	0	41	16	0	0	4	0	9	1	0	0	54	0		117.616	0	0	0	0	0
fallopian tube	ERR579124	female	adult group-103	fallopiantube_8d	101	PAIRED	33442096	202	2952644	5.77124e+08	1379717	3673	500	1		53	0	0	0	0	0	0	0	0	55	85	109	1	18	0	34	41	0	0	5	0	30	0	0	0	69	0		91.8347	0	0	0	0	0
fallopian tube	ERR579128	female	adult group-100	fallopiantube_5a	101	PAIRED	16731620	202	1392542	2.72743e+08	628349	1916	274	8		23	0	0	0	0	0	0	0	0	25	26	65	0	8	0	31	27	0	0	3	0	27	0	0	0	39	0		84.3284	0	0	0	0	0
fallopian tube	ERR579134	female	adult group-104	fallopiantube_8e	101	PAIRED	32578336	202	3613473	7.06073e+08	1627815	3557	562	8		64	1	0	0	0	0	0	0	0	74	99	117	0	16	0	44	57	0	0	7	0	17	1	0	2	61	1		90.6422	1.41628	0	0	0	0
fallopian tube	ERR579136	female	adult group-102	fallopiantube_8c	101	PAIRED	36892816	202	3705568	7.24698e+08	1722698	3524	494	1		47	0	0	0	0	0	0	0	0	60	51	120	0	15	1	46	48	0	0	3	0	32	1	0	0	69	0		64.8546	0	0	0	0	0
fallopian tube	ERR579150	female	adult group-101	fallopiantube_8b	101	PAIRED	38839362	202	3322959	6.49472e+08	1437711	9779	1435	10		145	0	0	0	0	0	0	0	0	202	210	303	0	42	0	115	127	0	0	13	0	95	1	0	0	181	1		223.258	0	0	0	0	0
fallopian tube	ERR579155	female	adult group-100	fallopiantube_5a	101	PAIRED	17042245	202	1423059	2.78649e+08	641294	1827	288	6		33	0	0	0	0	0	0	0	0	35	25	63	0	9	2	16	35	0	0	3	0	18	0	0	0	48	0		118.428	0	0	0	0	0
gall bladder	ERR315347		adult group-31 V182	gallbladder_5b	51	PAIRED	14991273	202	1011283	1.96614e+08	442447	9807	1391	43		116	0	0	0	0	0	0	0	0	142	207	325	0	45	0	131	120	0	0	10	0	80	0	0	0	212	0		589.99	0	0	0	0	0
gall bladder	ERR315349		adult group-30 V179	gallbladder_5a	51	PAIRED	6672762	202	425736	82805652	196291	2443	353	8		46	1	0	0	0	0	0	0	0	39	44	92	0	10	0	30	38	0	0	1	0	13	2	0	0	37	0		555.518	12.0765	0	0	0	0
gall bladder	ERR315360		adult group-32 V186	gallbladder_5c	51	PAIRED	13320755	202	951078	1.86934e+08	415177	7372	1187	24		119	0	0	0	0	0	0	0	0	134	168	283	0	35	0	72	134	0	0	9	0	47	1	0	1	184	0		636.587	0	0	0	0	0
gall bladder	ERR315427		adult group-32 V186	gallbladder_5c	51	PAIRED	13212267	202	947319	1.86196e+08	412279	7286	1153	12		120	0	0	0	0	0	0	0	0	133	163	266	0	34	0	102	104	0	0	6	0	54	1	0	1	168	0		644.484	0	0	0	0	0
gall bladder	ERR315470		adult group-30 V179	gallbladder_5a	51	PAIRED	6595403	202	412368	8.00819e+07	191099	2257	292	9		26	1	0	0	0	0	0	0	0	29	32	85	0	8	0	30	32	0	0	3	0	15	0	0	0	30	0		324.668	12.4872	0	0	0	0
gall bladder	ERR315474		adult group-30 V179	gallbladder_5a	51	PAIRED	16621424	202	1183910	2.32141e+08	547992	6081	872	8		79	2	0	0	0	0	0	0	0	100	127	183	0	22	0	77	94	0	0	8	0	40	2	0	1	136	0		340.31	8.61545	0	0	0	0
gall bladder	ERR315480		adult group-31 V182	gallbladder_5b	51	PAIRED	15208094	202	1046350	2.03714e+08	456620	9952	1350	32		129	0	0	0	0	0	0	0	0	143	188	325	0	47	0	111	119	0	0	9	0	69	3	0	1	204	0		633.241	0	0	0	0	0
heart	ERR315328		adult group-33 V191	heart_5a	51	PAIRED	13163036	202	540268	1.04693e+08	187279	3597	535	6		31	0	0	0	3	0	0	0	0	51	72	99	0	34	0	56	10	0	0	14	0	45	0	0	0	118	0		296.103	0	0	0	28.6552	0
heart	ERR315331		adult group-36 V237	heart_6b	51	PAIRED	15133526	202	699843	1.35301e+08	289642	3840	753	7		68	0	0	1	3	2	0	0	0	80	106	156	0	34	0	89	16	0	0	7	0	41	0	0	0	148	0		502.584	0	0	7.39095	22.1728	14.7819
heart	ERR315356		adult group-35 V235	heart_6a	51	PAIRED	17732535	202	767022	1.4802e+08	317624	7818	1394	26		113	0	0	0	3	0	0	0	0	166	183	272	0	79	2	133	22	0	0	26	0	111	0	0	0	282	0		763.411	0	0	0	20.2675	0
heart	ERR315367		adult group-36 V237	heart_6b	51	PAIRED	15345243	202	711148	1.37493e+08	295171	3892	776	23		73	0	0	1	1	1	0	0	0	76	106	169	0	31	0	87	17	0	0	8	0	42	0	0	1	163	0		530.935	0	0	7.27308	7.27308	7.27308
heart	ERR315384		adult group-34 V195	heart_5b	51	PAIRED	16695109	202	887963	1.7325e+08	361139	3729	636	3		50	0	0	0	3	0	0	1	0	65	85	135	0	50	0	57	16	0	0	12	0	39	0	0	0	123	0		288.6	0	0	0	17.316	0
heart	ERR315389		adult group-33 V191	heart_5a	51	PAIRED	7896925	202	317278	6.14567e+07	109711	2234	332	4		13	0	0	0	0	0	0	0	0	23	31	66	0	30	0	33	9	0	0	9	0	33	0	0	0	84	0		211.531	0	0	0	0	0
heart	ERR315413		adult group-34 V195	heart_5b	51	PAIRED	16596950	202	884131	1.72494e+08	361279	3512	682	3		55	0	0	1	4	2	0	1	0	68	88	139	0	45	0	65	15	0	0	16	0	36	0	0	0	147	0		318.852	0	0	5.7973	23.1892	11.5946
heart	ERR315430		adult group-35 V235	heart_6a	51	PAIRED	17381370	202	750357	1.44759e+08	309736	7778	1425	20		110	0	0	0	3	3	0	0	0	159	194	291	0	91	0	114	30	0	0	32	0	122	0	0	0	275	0		759.884	0	0	0	20.7241	20.7241
heart	ERR315435		adult group-33 V191	heart_5a	51	PAIRED	7834982	202	315526	6.11048e+07	109746	2241	336	4		23	0	0	0	0	0	0	0	1	26	36	75	0	21	0	39	5	0	0	8	0	27	0	0	0	75	0		376.403	0	0	0	0	0
kidney	ERR315383		adult group-40 V24	kidney_d	51	PAIRED	18261280	202	1116531	2.15234e+08	531168	6587	928	13		132	0	0	2	1	2	0	1	0	129	179	189	1	34	0	73	51	0	0	6	0	34	2	0	0	88	0		613.287	0	0	9.29223	4.64611	9.29223
kidney	ERR315443		adult group-38 V6	kidney_b	51	PAIRED	24572266	202	1598716	308951867	733895	8994	1245	11		159	1	0	4	0	1	0	0	0	187	195	244	0	55	1	112	62	0	0	7	0	61	0	0	0	155	0		514.643	3.23675	0	12.947	0	3.23675
kidney	ERR315468		adult group-39 V23	kidney_c	51	PAIRED	12164943	202	744830	1.43536e+08	317398	4214	490	8		76	0	0	1	2	2	0	0	0	76	72	94	0	18	0	29	23	0	0	1	0	33	1	0	0	61	0		529.483	0	0	6.96688	13.9338	13.9338
kidney	ERR315494		adult group-37 V5	kidney_a	51	PAIRED	16450970	202	1148728	2.22428e+08	558194	4862	715	9		88	0	0	3	1	0	0	1	0	112	121	138	0	28	0	62	32	0	0	5	0	35	0	0	0	88	0		395.633	0	0	13.4875	4.49583	0
liver	ERR315327		adult group-42 V110	liver_c	51	PAIRED	6129051	202	347657	6.7734e+07	189440	2644	443	4		62	0	0	1	0	0	0	0	0	61	76	79	0	19	0	34	18	0	0	3	0	23	0	0	0	67	0		915.345	0	0	14.7636	0	0
liver	ERR315394		adult group-42 V110	liver_c	51	PAIRED	6095986	202	344642	6.71363e+07	187139	2540	385	5		44	0	0	2	0	0	0	0	0	49	69	82	0	18	0	27	17	0	0	3	0	23	0	0	1	50	0		655.384	0	0	29.7902	0	0
liver	ERR315414		adult group-43 V111	liver_d	51	PAIRED	22811186	202	1167560	2.26051e+08	640097	3594	559	9		63	0	0	0	0	0	0	0	0	83	104	119	1	20	0	39	40	0	0	5	0	16	0	0	0	69	0		278.698	0	0	0	0	0
liver	ERR315451		adult group-41 V108	liver_a	51	PAIRED	15108148	202	818120	1.58944e+08	440053	3776	582	11		71	0	0	1	0	0	0	0	0	76	105	120	0	20	0	46	19	0	0	4	0	32	2	0	0	86	0		446.697	0	0	6.29151	0	0
liver	ERR315463		adult group-41 V108	liver_a	51	PAIRED	15370846	202	830958	1.61455e+08	447849	3863	598	0		65	0	0	1	0	0	0	0	0	87	101	123	0	33	0	31	31	0	0	7	0	42	0	0	0	77	0		402.589	0	0	6.19367	0	0
lung	ERR315326		adult group-46 V130	lung_4a	51	PAIRED	8782257	202	591060	1.13265e+08	301527	3620	484	6		62	0	0	0	0	0	0	0	0	71	69	86	0	34	0	18	13	0	0	9	1	46	4	0	0	71	0		547.39	0	0	0	0	0
lung	ERR315341		adult group-45 V81	lung_3f	51	PAIRED	29340443	202	2284973	4.42097e+08	1034636	21746	2972	45		213	0	0	0	0	0	0	0	0	281	403	599	0	276	2	91	83	0	0	92	3	316	22	0	0	589	0		481.795	0	0	0	0	0
lung	ERR315346		adult group-44 V80	lung_3e	51	PAIRED	25354832	202	1839007	3.55517e+08	859457	13829	1936	30		178	0	0	0	0	0	0	0	0	204	274	352	0	152	2	53	61	0	0	50	2	209	9	0	2	387	0		500.68	0	0	0	0	0
lung	ERR315353		adult group-48 V133	lung_4d	51	PAIRED	13576003	202	995000	190084800	491761	8556	1182	13		86	0	0	1	0	0	0	0	0	134	157	247	0	121	0	40	52	0	0	18	0	128	11	0	0	186	0		452.43	0	0	5.26081	0	0
lung	ERR315424		adult group-46 V130	lung_4a	51	PAIRED	8761137	202	584288	112183296	299849	3525	531	6		69	0	0	0	0	0	0	0	0	77	75	90	0	37	0	25	15	0	0	7	0	59	3	0	0	73	0		615.065	0	0	0	0	0
lung	ERR315439		adult group-47 V131	lung_4b	51	PAIRED	6280429	202	289417	5.69428e+07	147323	3317	446	5		40	0	0	0	0	0	0	0	0	51	72	75	0	25	0	6	26	0	0	15	0	45	5	0	0	86	0		702.459	0	0	0	0	0
lung	ERR315444		adult group-47 V131	lung_4b	51	PAIRED	6387998	202	294041	5.7829e+07	147922	3335	407	6		30	0	0	0	0	0	0	0	0	36	60	76	0	37	0	6	18	0	0	6	0	55	1	0	0	82	0		518.77	0	0	0	0	0
lung	ERR315487		adult group-48 V133	lung_4d	51	PAIRED	13669047	202	1013176	1.93253e+08	497001	8656	1096	20		77	0	0	1	0	0	0	0	0	108	148	249	0	108	1	43	53	0	0	23	5	100	2	0	0	178	0		398.441	0	0	5.17456	0	0
lymph node	ERR315329		adult group-53 V193	lymphnode_5c	51	PAIRED	13714939	202	1308833	2.56387e+08	579651	1106	159	2		15	0	0	0	0	0	0	0	0	10	18	42	0	5	0	16	14	0	0	2	0	10	0	0	0	27	0		58.5052	0	0	0	0	0
lymph node	ERR315371		adult group-49 V157	lymphnode_4a	51	PAIRED	11342461	202	1012717	1.93581e+08	411269	1049	80	2		6	0	0	0	0	0	0	0	0	11	11	21	0	2	0	9	3	0	0	0	0	2	0	0	0	15	0		30.9948	0	0	0	0	0
lymph node	ERR315373		adult group-49 V157	lymphnode_4a	51	PAIRED	11229989	202	1004838	1.92055e+08	410397	1158	103	1		13	0	0	0	0	0	0	0	0	14	11	27	0	3	0	9	8	0	0	2	0	3	0	0	0	13	0		67.6891	0	0	0	0	0
lymph node	ERR315387		adult group-52 V192	lymphnode_5b	51	PAIRED	8475437	202	839292	1.64468e+08	405285	296	32	0		4	0	0	0	0	0	0	0	0	4	5	7	0	0	0	2	2	0	0	0	0	3	0	0	0	5	0		24.3209	0	0	0	0	0
lymph node	ERR315390		adult group-53 V193	lymphnode_5c	51	PAIRED	8128422	202	767104	1.5023e+08	340287	677	101	0		6	0	0	0	0	0	0	0	0	11	15	26	0	4	0	10	8	0	0	0	0	7	0	0	0	14	0		39.9389	0	0	0	0	0
lymph node	ERR315393		adult group-50 V164	lymphnode_4b	51	PAIRED	11996209	202	1167893	2.21993e+08	470267	479	32	0		2	0	0	0	0	0	0	0	0	3	1	10	0	1	0	2	4	0	0	0	0	3	0	0	0	5	0		9.00929	0	0	0	0	0
lymph node	ERR315426		adult group-52 V192	lymphnode_5b	51	PAIRED	11580578	202	1165927	2.28498e+08	562687	484	52	3		4	0	0	0	0	0	0	0	0	6	10	10	0	1	0	3	8	0	0	0	0	2	0	0	0	8	0		17.5056	0	0	0	0	0
lymph node	ERR315440		adult group-51 V190	lymphnode_5a	51	PAIRED	9956178	202	1003738	1.96311e+08	448281	414	85	0		8	0	0	1	0	0	0	0	0	9	11	24	0	7	0	3	10	0	0	1	0	2	0	0	0	9	0		40.7516	0	0	5.09396	0	0
lymph node	ERR315441		adult group-51 V190	lymphnode_5a	51	PAIRED	9880903	202	997433	1.95098e+08	446513	393	78	0		9	0	0	0	0	0	0	0	0	7	15	20	0	4	0	5	8	0	0	0	0	2	0	0	0	8	0		46.1307	0	0	0	0	0
lymph node	ERR315471		adult group-53 V193	lymphnode_5c	51	PAIRED	8193221	202	772493	1.51293e+08	342826	721	132	2		10	0	0	0	0	0	0	0	0	14	17	36	0	2	0	9	15	0	0	1	0	4	0	0	0	24	0		66.097	0	0	0	0	0
lymph node	ERR315475		adult group-52 V192	lymphnode_5b	51	PAIRED	8406163	202	833764	1.63384e+08	403586	311	57	2		5	0	0	1	0	0	0	0	0	4	7	17	0	2	0	4	7	0	0	1	0	2	0	0	0	7	0		30.6027	0	0	6.12054	0	0
lymph node	ERR315488		adult group-50 V164	lymphnode_4b	51	PAIRED	11864615	202	1155243	2.19508e+08	467542	479	33	0		7	0	0	0	0	0	0	0	0	5	2	4	0	1	0	4	0	0	0	0	0	2	0	0	0	8	0		31.8895	0	0	0	0	0
lymph node	ERR315493		adult group-51 V190	lymphnode_5a	51	PAIRED	13573897	202	1401262	2.74143e+08	626137	595	128	0		12	0	0	0	0	0	0	0	0	16	25	31	0	4	0	9	16	0	0	1	0	2	0	0	0	12	0		43.7728	0	0	0	0	0
pancreas	ERR315429		adult group-57 V232	pancreas_6b	51	PAIRED	12161026	202	549566	1.07352e+08	376920	1342	203	0		19	0	0	1	0	0	0	0	0	25	22	48	0	5	0	18	22	0	0	5	0	7	0	0	0	31	0		176.987	0	0	9.31513	0	0
pancreas	ERR315436		adult group-57 V232	pancreas_6b	51	PAIRED	12322844	202	558631	1.09123e+08	382660	1362	223	4		29	0	0	3	0	0	0	0	1	32	27	52	0	4	0	13	23	0	0	0	0	9	0	0	0	30	0		265.755	0	0	27.4919	0	0
pancreas	ERR315466		adult group-56 V229	pancreas_6a	51	PAIRED	14630380	202	514632	1.0023e+08	284530	1650	203	0		23	0	0	2	0	0	0	1	0	31	29	37	0	8	0	21	16	0	0	1	0	5	0	0	0	29	0		229.473	0	0	19.9542	0	0
pancreas	ERR315479		adult group-56 V229	pancreas_6a	51	PAIRED	14400705	202	505330	9.84231e+07	279305	1701	203	3		15	0	0	0	0	0	0	0	0	26	25	46	0	8	0	21	22	0	0	0	0	8	0	0	1	30	0		152.403	0	0	0	0	0
placenta	ERR315336		adult group-61 V224	placenta_6c	51	PAIRED	16389560	202	1237868	2.40023e+08	539741	1756	281	4		28	0	1	0	0	0	0	0	0	46	42	60	0	12	0	13	25	0	0	3	0	10	0	0	0	41	0		116.656	0	4.16627	0	0	0
placenta	ERR315374		adult group-59 V221	placenta_6a	51	PAIRED	15241666	202	1273245	245990934	538260	6299	1032	10		98	1	0	0	0	0	0	0	0	135	168	201	1	27	0	99	92	0	0	3	0	35	0	0	0	171	0		398.389	4.06519	0	0	0	0
placenta	ERR315375		adult group-58 V76	placenta_3a	51	PAIRED	31687658	202	1977186	3.80786e+08	823582	1882	215	5		20	0	0	0	0	0	0	0	0	32	27	46	0	12	0	13	13	0	0	1	0	17	0	0	0	34	0		52.5229	0	0	0	0	0
placenta	ERR315377		adult group-59 V221	placenta_6a	51	PAIRED	15022448	202	1252722	2.42026e+08	529770	6152	1110	11		123	1	0	0	0	0	0	0	0	138	207	222	2	25	1	94	89	0	0	3	0	34	1	0	0	169	0		508.21	4.13179	0	0	0	0
placenta	ERR315399		adult group-61 V224	placenta_6c	51	PAIRED	16101325	202	1216439	2.35855e+08	528984	1743	303	0		32	0	0	0	0	0	0	0	0	44	37	66	0	16	0	22	23	0	0	1	0	18	0	0	0	44	0		135.676	0	0	0	0	0
placenta	ERR315476		adult group-60 V223	placenta_6b	51	PAIRED	14649029	202	1020489	1.96801e+08	430300	2524	377	0		35	0	0	0	0	0	0	0	0	52	50	93	0	16	0	22	45	0	0	4	0	23	0	0	0	37	0		177.844	0	0	0	0	0
placenta	ERR315478		adult group-60 V223	placenta_6b	51	PAIRED	14906214	202	1042092	2.01009e+08	438248	2515	392	4		27	0	0	0	0	0	0	0	0	46	67	90	0	17	0	22	42	0	0	0	0	30	1	0	0	50	0		134.322	0	0	0	0	0
prostate	ERR315330		adult group-62 V127	prostate_4a	51	PAIRED	10838240	202	743321	1.43446e+08	296050	11607	949	13		95	0	0	1	0	0	0	0	0	150	142	215	0	9	0	104	52	0	0	1	0	24	1	0	0	154	0		662.27	0	0	6.97126	0	0
prostate	ERR315340		adult group-63 V128	prostate_4b	51	PAIRED	10783008	202	681048	1.30795e+08	267821	18240	1431	14		166	0	0	1	0	0	0	0	0	199	243	304	0	11	1	154	93	0	0	1	0	25	0	0	0	232	0		1269.16	0	0	7.64554	0	0
prostate	ERR315354		adult group-64 V129	prostate_4c	51	PAIRED	8841120	202	551765	1.06088e+08	234090	6130	618	11		58	0	0	0	0	0	0	1	0	74	99	128	0	8	1	73	49	0	0	2	0	16	1	0	0	108	0		546.717	0	0	0	0	0
prostate	ERR315359		adult group-62 V127	prostate_4a	51	PAIRED	10889038	202	747346	1.44245e+08	296932	11832	922	4		68	0	0	0	0	0	0	0	0	103	141	235	1	10	0	106	74	0	0	2	0	24	0	0	1	153	0		471.419	0	0	0	0	0
prostate	ERR315365		adult group-64 V129	prostate_4c	51	PAIRED	8893985	202	560164	1.07535e+08	235917	6030	642	3		65	0	0	1	0	0	0	0	0	82	92	149	0	12	0	74	47	0	0	2	0	19	0	0	0	97	0		604.456	0	0	9.29933	0	0
prostate	ERR315407		adult group-63 V128	prostate_4b	51	PAIRED	10873741	202	695271	1.33304e+08	271782	18071	1426	7		137	0	0	0	0	0	0	0	0	191	273	322	0	11	1	155	94	0	0	2	0	31	2	0	1	202	0		1027.72	0	0	0	0	0
prostate	ERR315410		adult group-65 V12	prostate_a	51	PAIRED	16837081	202	1187471	2.29324e+08	480985	5349	492	4		90	0	0	0	0	0	0	0	0	75	71	91	0	12	0	35	32	0	0	4	0	19	0	0	0	63	0		392.457	0	0	0	0	0
rectum	ERR579127	male	adult group-112	rectum_8b	101	PAIRED	40213075	202	2989305	5.83004e+08	1118695	10265	1103	13		113	0	0	0	0	0	0	0	0	135	172	272	0	25	0	88	90	0	0	3	0	41	3	0	0	157	1		193.824	0	0	0	0	0
rectum	ERR579140	male	adult group-113	rectum_8c	101	PAIRED	45086117	202	3818902	7.44495e+08	1658092	7207	927	12		100	0	0	3	0	0	0	4	0	125	137	220	0	19	0	88	64	0	0	2	0	42	0	0	0	122	0		134.319	0	0	4.02958	0	0
rectum	ERR579147	male	adult group-111	rectum_8a	101	PAIRED	38433373	202	3120150	6.08086e+08	1326673	5102	672	6		78	2	0	2	0	0	0	0	0	95	98	153	0	14	0	49	54	0	0	3	1	31	1	0	0	90	0		128.271	3.28901	0	3.28901	0	0
rectum	ERR579151	male	adult group-114	rectum_8d	101	PAIRED	46874383	202	3763608	7.32699e+08	1607506	6428	831	8		72	0	0	4	0	0	0	0	0	91	122	196	0	18	0	78	81	0	0	5	0	38	0	0	0	123	0		98.2668	0	0	5.45927	0	0
salivary gland	ERR315325		adult group-66 V238	salivarygland_6a	51	PAIRED	14031909	202	923810	178757235	382132	1747	189	0		15	0	0	2	0	0	0	0	0	22	22	48	0	1	0	18	20	0	0	1	0	11	0	0	0	29	0		83.9127	0	0	11.1884	0	0
salivary gland	ERR315382		adult group-66 V238	salivarygland_6a	51	PAIRED	14271846	202	942222	1.82348e+08	389097	1759	226	0		31	0	0	1	0	0	0	0	0	43	20	49	0	1	0	15	28	0	0	0	0	3	0	0	0	35	0		170.004	0	0	5.48401	0	0
salivary gland	ERR315418		adult group-68 V240	salivarygland_6c	51	PAIRED	10217355	202	477301	9.22002e+07	192002	1419	196	0		16	0	0	1	0	0	0	0	0	29	13	54	0	5	0	16	24	0	0	1	0	10	1	0	0	26	0		173.535	0	0	10.846	0	0
salivary gland	ERR315420		adult group-67 V239	salivarygland_6b	51	PAIRED	14291669	202	650809	1.26159e+08	283606	1319	152	0		15	0	0	0	0	0	0	2	0	19	23	38	0	4	0	9	18	0	0	0	0	7	1	0	0	16	0		118.897	0	0	0	0	0
salivary gland	ERR315449		adult group-68 V240	salivarygland_6c	51	PAIRED	10096395	202	469556	9.07135e+07	190029	1475	197	7		20	0	0	0	0	0	0	0	0	18	16	48	0	3	0	17	27	0	0	1	0	10	3	0	0	34	0		220.474	0	0	0	0	0
salivary gland	ERR315459		adult group-67 V239	salivarygland_6b	51	PAIRED	14548017	202	662931	1.28503e+08	289028	1391	185	0		16	0	0	1	0	0	0	1	0	16	20	52	0	6	0	18	23	0	0	0	1	12	0	0	0	19	0		124.511	0	0	7.78195	0	0
skeletal muscle	ERR579130	female	adult group-118	skeletalmuscle_d	101	PAIRED	16978025	202	579627	1.08854e+08	203044	3519	367	6		31	0	0	0	2	1	0	2	0	62	43	82	0	22	0	22	4	0	0	20	0	24	1	0	0	50	0		284.785	0	0	0	18.3732	9.18662
skeletal muscle	ERR579141	female	adult group-117	skeletalmuscle_c	101	PAIRED	16529934	202	626061	1.17487e+08	213307	4318	497	4		53	0	0	0	2	0	0	0	0	72	59	110	0	30	0	30	10	0	0	16	0	33	1	0	0	81	0		451.115	0	0	0	17.0232	0
skeletal muscle	ERR579142	male	adult group-115	skeletalmuscle_a	101	PAIRED	28345321	202	535674	9.96086e+07	196953	2183	219	11		21	0	0	0	1	0	0	0	0	27	26	48	0	17	0	17	3	0	0	7	0	15	0	0	0	37	0		210.825	0	0	0	10.0393	0
skeletal muscle	ERR579143	male	adult group-115	skeletalmuscle_a	101	PAIRED	13105535	202	283807	5.29981e+07	106785	1101	130	3		12	0	0	1	0	0	0	0	0	19	20	25	0	11	0	6	2	0	0	3	0	9	0	0	0	21	0		226.423	0	0	18.8686	0	0
skeletal muscle	ERR579149	male	adult group-119	skeletalmuscle_e	101	PAIRED	19063730	202	656738	1.22646e+08	193436	2013	210	0		23	0	0	1	3	0	0	0	0	26	27	37	0	10	0	16	4	0	0	5	0	11	0	0	0	47	0		187.532	0	0	8.15356	24.4607	0
skeletal muscle	ERR579152	female	adult group-116	skeletalmuscle_b	101	PAIRED	14977661	202	559278	1.04921e+08	189607	4175	505	5		62	0	0	1	4	0	0	2	0	66	66	115	0	24	0	37	8	0	0	7	0	32	1	0	0	78	0		590.923	0	0	9.53102	38.1241	0
skin	ERR315339		adult group-71 V245	skin_6a	51	PAIRED	13578251	202	923043	1.78932e+08	339486	2201	206	3		19	0	0	0	0	0	0	0	0	20	13	49	0	7	0	8	19	0	0	5	0	17	1	0	0	48	0		106.186	0	0	0	0	0
skin	ERR315372		adult group-70 V247	skin_5f	51	PAIRED	15997539	202	1277086	2.50705e+08	463127	2152	228	0		14	0	0	0	0	0	0	0	0	23	20	51	0	5	0	19	25	0	0	12	0	10	1	0	0	48	0		55.8426	0	0	0	0	0
skin	ERR315376		adult group-71 V245	skin_6a	51	PAIRED	13433881	202	911267	1.7664e+08	335961	2217	208	0		15	0	0	0	0	0	0	0	0	27	13	49	0	5	0	16	20	0	0	8	1	14	1	0	0	39	0		84.9185	0	0	0	0	0
skin	ERR315401		adult group-69 V246	skin_5e	51	PAIRED	14626055	202	1117559	2.18941e+08	402818	2216	263	6		21	0	0	0	0	1	0	0	0	24	26	67	0	14	0	13	33	0	0	4	0	20	1	0	0	38	0		95.9163	0	0	0	0	4.56744
skin	ERR315460		adult group-70 V247	skin_5f	51	PAIRED	16252980	202	1298632	2.54908e+08	467690	2349	311	2		27	0	0	0	0	0	0	0	0	32	25	72	0	11	0	30	30	0	0	6	0	20	1	0	0	56	0		105.92	0	0	0	0	0
skin	ERR315464		adult group-69 V246	skin_5e	51	PAIRED	14435951	202	1102809	2.16073e+08	399522	2111	250	2		18	0	0	0	0	0	0	0	0	22	16	69	0	9	0	15	27	0	0	7	0	18	2	0	0	46	0		83.305	0	0	0	0	0
small intestine	ERR315344		adult group-72 V151	smallintestine_4a	51	PAIRED	9334748	202	634037	1.20746e+08	281021	2584	248	0		28	1	0	3	0	0	1	0	0	38	27	57	0	5	0	25	25	0	0	2	0	7	0	0	1	28	0		231.892	8.28185	0	24.8455	0	0
small intestine	ERR315364		adult group-73 V152	smallintestine_4b	51	PAIRED	10640327	202	746650	142998408	337711	3240	362	2		34	0	0	2	0	0	0	0	0	50	50	82	0	11	0	33	29	0	0	4	0	10	0	0	0	57	0		237.765	0	0	13.9862	0	0
small intestine	ERR315381		adult group-74 V153	smallintestine_4c	51	PAIRED	11946771	202	803870	1.53957e+08	366967	2273	250	2		24	0	0	1	0	0	0	0	0	29	29	57	0	7	0	16	27	0	0	0	0	14	0	0	0	46	0		155.887	0	0	6.49531	0	0
small intestine	ERR315388		adult group-74 V153	smallintestine_4c	51	PAIRED	11862929	202	800005	1.53185e+08	365848	2340	229	4		18	0	0	2	0	0	0	0	0	21	26	53	2	7	0	25	20	0	0	1	0	8	0	0	0	46	0		117.505	0	0	13.0561	0	0
small intestine	ERR315408		adult group-73 V152	smallintestine_4b	51	PAIRED	10699216	202	751516	1.43983e+08	337348	3190	380	4		35	0	0	3	0	0	0	0	0	48	33	88	0	10	1	40	35	0	0	2	0	16	0	0	0	69	0		243.084	0	0	20.8358	0	0
small intestine	ERR315409		adult group-75 V156	smallintestine_4d	51	PAIRED	9794787	202	676759	1.29376e+08	308215	2554	278	2		22	0	0	2	0	0	1	0	0	37	24	73	0	6	0	28	30	0	0	1	0	8	0	0	0	45	0		170.047	0	0	15.4588	0	0
small intestine	ERR315419		adult group-72 V151	smallintestine_4a	51	PAIRED	9258742	202	626356	1.19239e+08	278740	2558	232	0		27	0	0	2	0	0	0	0	0	30	29	61	0	4	0	24	18	0	0	0	0	7	0	0	0	30	0		226.435	0	0	16.773	0	0
small intestine	ERR315423		adult group-75 V156	smallintestine_4d	51	PAIRED	9710257	202	671468	1.28331e+08	306432	2487	258	9		25	0	0	1	0	0	1	1	0	36	34	53	0	4	0	30	20	0	0	0	0	11	0	0	0	41	0		194.809	0	0	7.79235	0	0
smooth muscle	ERR579125	female	adult group-122	smoothmuscle_8c	101	PAIRED	37834524	202	2529699	4.92583e+08	1106834	8133	1231	8		112	1	0	4	0	0	0	0	2	167	175	281	0	40	0	92	121	0	0	5	0	66	0	0	0	163	0		227.373	2.03011	0	8.12046	0	0
smooth muscle	ERR579131	female	adult group-120	smoothmuscle_8a	101	PAIRED	33018451	202	2589211	5.06527e+08	1102926	21187	3156	52		305	0	0	0	0	0	0	1	0	424	458	683	0	129	0	197	246	0	0	20	0	195	3	0	0	493	0		602.139	0	0	0	0	0
smooth muscle	ERR579153	female	adult group-121	smoothmuscle_8b	101	PAIRED	36809248	202	2987363	5.84388e+08	1318333	8108	1523	15		151	0	0	0	0	0	0	0	0	192	252	314	0	93	1	95	113	0	0	13	0	97	0	0	0	200	0		258.39	0	0	0	0	0
spleen	ERR315338		adult group-76 V82	spleen_3a	51	PAIRED	26648704	202	2316564	4.47653e+08	1022663	11511	1381	13		141	0	0	0	0	0	0	0	0	163	194	306	0	41	0	114	112	0	0	7	0	58	0	0	0	245	0		314.976	0	0	0	0	0
spleen	ERR315405		adult group-77 V83	spleen_3b	51	PAIRED	12170875	202	1066881	2.04894e+08	507153	5649	634	13		99	0	0	0	0	0	0	0	0	92	71	131	0	26	0	43	36	0	0	8	0	30	0	0	0	96	0		483.175	0	0	0	0	0
spleen	ERR315416		adult group-77 V83	spleen_3b	51	PAIRED	11937216	202	1044338	2.00523e+08	496027	5326	570	10		92	0	0	0	0	0	0	0	1	86	61	103	0	14	1	42	32	0	0	3	0	38	0	0	0	96	0		458.799	0	0	0	0	0
spleen	ERR315448		adult group-79 V85	spleen_3d	51	PAIRED	27044102	202	2405867	4.65367e+08	1108674	8865	1169	11		121	0	0	0	0	0	0	0	0	137	141	271	0	50	1	95	94	0	0	12	0	57	1	0	0	188	0		260.01	0	0	0	0	0
spleen	ERR315473		adult group-78 V84	spleen_3c	51	PAIRED	24473462	202	2073334	4.00112e+08	921580	6277	897	7		91	0	0	0	0	0	0	0	0	115	106	209	0	33	0	74	67	0	0	4	0	44	2	0	1	151	0		227.436	0	0	0	0	0
stomach	ERR315369		adult group-81 V91	stomach_3b	51	PAIRED	16004990	202	1186135	2.27014e+08	636935	7893	756	9		115	0	0	3	0	0	0	1	0	120	79	153	0	9	0	66	64	0	0	1	0	37	1	0	1	106	0		506.576	0	0	13.215	0	0
stomach	ERR315379		adult group-80 V90	stomach_3a	51	PAIRED	22610772	202	2005938	3.87467e+08	1239330	9415	1136	9		118	0	0	1	0	0	1	0	0	163	162	246	0	25	0	95	96	0	0	3	0	60	0	0	0	165	0		304.542	0	0	2.58087	0	0
stomach	ERR315467		adult group-82 V18	stomach_a	51	PAIRED	20097530	202	1663192	3.23325e+08	1068431	2759	352	2		46	0	0	3	0	0	0	1	0	57	49	62	0	12	0	28	12	0	0	3	0	28	0	0	0	50	0		142.272	0	0	9.2786	0	0
stomach	ERR315485		adult group-81 V91	stomach_3b	51	PAIRED	15684423	202	1155079	2.21047e+08	622264	7518	691	5		105	0	0	0	0	0	0	0	0	106	75	135	0	12	0	65	49	0	0	4	0	29	1	0	1	108	0		475.011	0	0	0	0	0
testis	ERR315350		adult group-83 V134	testis_4a	51	PAIRED	8881861	202	543893	1.04438e+08	245060	300	27	0		6	0	0	0	0	0	0	0	0	4	3	5	0	1	0	3	1	0	0	0	0	1	0	0	0	3	0		57.4502	0	0	0	0	0
testis	ERR315351		adult group-83 V134	testis_4a	51	PAIRED	8808454	202	538643	1.03441e+08	242977	277	29	0		4	0	0	0	0	0	0	0	0	5	6	8	0	1	0	1	1	0	0	0	0	1	0	0	0	2	0		38.6694	0	0	0	0	0
testis	ERR315352		adult group-84 V255	testis_7a	51	PAIRED	35915919	202	2177605	4.21497e+08	1034229	1070	113	0		14	0	0	0	0	0	0	0	0	18	20	23	0	0	0	15	9	0	0	0	0	3	0	0	0	11	0		33.2149	0	0	0	0	0
testis	ERR315391		adult group-86 V257	testis_7c	51	PAIRED	39007238	202	2471089	4.73708e+08	1174550	1796	224	0		23	0	0	0	0	0	0	0	0	33	29	54	0	4	0	25	21	0	0	0	0	9	0	0	0	26	0		48.5531	0	0	0	0	0
testis	ERR315415		adult group-88 V259	testis_7e	51	PAIRED	44085084	202	2669564	5.18696e+08	1357163	1332	147	11		13	0	0	0	0	0	0	0	0	21	18	35	0	1	0	20	13	0	0	0	0	4	0	0	0	21	1		25.0628	0	0	0	0	0
testis	ERR315446		adult group-87 V258	testis_7d	51	PAIRED	33605790	202	2060092	4.01347e+08	1052863	903	110	1		12	0	0	1	0	0	0	0	0	19	21	19	0	1	0	12	6	0	0	0	0	6	0	0	0	13	0		29.8993	0	0	2.49161	0	0
testis	ERR315456		adult group-85 V256	testis_7b	51	PAIRED	32054218	202	1936166	3.75403e+08	941273	1057	133	2		14	0	0	0	0	0	0	0	0	14	24	28	0	2	0	10	15	0	0	0	0	4	0	0	0	21	0		37.2932	0	0	0	0	0
testis	ERR315492		adult group-89 V260	testis_7f	51	PAIRED	44436072	202	2820509	5.48335e+08	1369669	1297	96	0		5	0	0	0	0	0	0	0	0	10	11	28	0	2	0	13	13	0	0	0	0	1	0	0	0	13	0		9.11851	0	0	0	0	0
thyroid	ERR315337		adult group-91 V197	thyroid_5b	51	PAIRED	22150193	202	1743476	3.42715e+08	765642	43312	7514	67		654	0	0	3	1	1	4	0	0	731	1029	1572	0	390	1	593	375	0	0	79	0	643	4	3	3	1422	0		1908.29	0	0	8.75363	2.91788	2.91788
thyroid	ERR315358		adult group-90 V196	thyroid_5a	51	PAIRED	15797139	202	1529447	2.9945e+08	645633	26147	4278	77		336	0	0	2	0	0	2	0	0	424	562	934	0	261	5	308	228	0	0	34	1	376	4	0	0	795	0		1122.06	0	0	6.6789	0	0
thyroid	ERR315363		adult group-92 V198	thyroid_5c	51	PAIRED	11921978	202	940159	1.84769e+08	425905	15487	2994	46		268	0	0	0	1	0	2	0	0	323	468	589	0	175	1	221	139	0	0	24	1	244	2	0	0	531	0		1450.46	0	0	0	5.41215	0
thyroid	ERR315397		adult group-93 V199	thyroid_5d	51	PAIRED	12544599	202	1027075	2.02067e+08	424484	17328	3265	43		288	0	0	1	0	0	1	0	1	343	455	681	0	169	2	241	191	0	0	31	0	261	2	0	0	597	0		1425.27	0	0	4.94886	0	0
thyroid	ERR315412		adult group-91 V197	thyroid_5b	51	PAIRED	22366610	202	1759746	3.45896e+08	772411	43870	7809	104		650	0	0	1	2	0	3	0	0	875	1062	1683	0	390	2	582	380	0	0	70	1	636	4	2	1	1456	0		1879.18	0	0	2.89105	5.78209	0
thyroid	ERR315422		adult group-90 V196	thyroid_5a	51	PAIRED	15631970	202	1516352	2.96811e+08	639047	25549	4250	56		316	0	0	0	0	0	2	0	0	440	555	895	0	268	5	325	211	0	0	24	0	401	8	0	0	793	0		1064.65	0	0	0	0	0
thyroid	ERR315428		adult group-92 V198	thyroid_5c	51	PAIRED	11830469	202	935315	1.83827e+08	424908	15452	3060	46		285	0	0	0	6	0	1	0	0	325	473	602	0	189	2	201	131	0	0	40	0	252	5	1	0	543	0		1550.37	0	0	0	32.6394	0
thyroid	ERR315483		adult group-93 V199	thyroid_5d	51	PAIRED	9052163	202	735749	1.44692e+08	304503	12370	2383	50		178	0	0	0	0	0	0	0	0	245	331	522	0	121	0	186	146	0	0	28	0	181	3	1	0	439	0		1230.2	0	0	0	0	0
thyroid	ERR315491		adult group-93 V199	thyroid_5d	51	PAIRED	8978003	202	730048	1.43564e+08	302423	12426	2274	42		183	0	0	0	0	0	1	0	0	204	312	481	0	133	0	180	134	0	0	28	0	176	4	1	1	433	0		1274.69	0	0	0	0	0
tonsil	ERR579133	male	adult group-127	tonsil_8e1	101	PAIRED	44758042	202	4398865	8.58219e+08	1913437	3590	427	11		32	0	0	3	0	0	0	0	0	59	74	89	0	6	1	42	28	0	0	2	0	20	1	1	0	69	0		37.2865	0	0	3.49561	0	0
tonsil	ERR579135	female	adult group-123	tonsil_8a1	101	PAIRED	35117444	202	3830142	7.46112e+08	1665251	2264	334	4		25	0	0	0	0	0	0	0	0	42	51	76	0	8	0	26	26	0	0	2	1	27	2	0	0	48	0		33.507	0	0	0	0	0
tonsil	ERR579139	male	adult group-124	tonsil_8b1	101	PAIRED	36683001	202	3847882	7.49837e+08	1620368	2420	300	9		30	0	0	0	0	0	1	0	0	40	41	64	0	9	0	22	14	0	0	7	0	12	2	0	0	58	0		40.0087	0	0	0	0	0
Dataset 3: Other_datasets (adipose, kidney, macrophages):
adipose	SRR1292150		Sample12101	GSM1389720	53	SINGLE	12728474	52	1253719	6.4065e+07	110135	1817	96	4		16	0	0	0	0	0	0	0	0	14	9	23	0	4	0	6	8	0	0	1	0	5	0	0	0	10	0		249.746	0	0	0	0	0
adipose	SRR1292151		Sample12104	GSM1389721	53	SINGLE	10593747	52	1032983	5.28164e+07	92092	1238	80	3		13	0	0	0	0	0	0	0	0	9	12	15	0	3	0	5	6	0	0	0	0	6	0	0	0	11	0		246.136	0	0	0	0	0
adipose	SRR1292152		Sample12105	GSM1389722	53	SINGLE	11737891	52	1121522	5.72986e+07	95694	2941	192	7		25	0	0	0	0	0	0	0	0	24	27	44	0	7	0	15	16	0	0	1	0	12	0	0	0	21	0		436.311	0	0	0	0	0
kidney	SRR2014239		Agilent_Adult_Kidney	GSM1698569	77	SINGLE	185615056	76	29774164	2.19882e+09	697123	2803	322	1		46	0	0	0	0	0	0	0	0	41	77	72	0	8	0	26	16	0	0	0	0	6	1	0	0	28	0		20.9203	0	0	0	0	0
kidney	SRR2014240		Biochain_Adult_Kidney	GSM1698570	77	SINGLE	160106044	76	23611357	1.74346e+09	559921	4348	370	10		37	0	0	0	1	0	0	0	0	47	84	76	0	10	0	30	21	0	0	1	0	8	0	0	0	55	0		21.2221	0	0	0	0.573571	0
kidney	SRR2039196		Uninvolved_Kidney_1	GSM1695197	52	SINGLE	78178042	51	4326340	2.10217e+08	279072	1323	3	0		0	0	0	0	0	0	0	0	0	0	1	1	0	0	0	0	0	0	0	0	0	0	0	0	0	1	0		0	0	0	0	0	0
kidney	SRR2039197		Uninvolved_Kidney_2	GSM1695198	52	SINGLE	71608454	51	3972683	1.93072e+08	244597	1167	5	0		0	0	0	0	0	0	0	0	0	1	0	0	0	0	0	1	3	0	0	0	0	0	0	0	0	0	0		0	0	0	0	0	0
kidney	SRR2039198		Uninvolved_Kidney_3	GSM1695199	52	SINGLE	62741648	51	3452120	1.67393e+08	230111	1174	6	0		0	0	0	0	0	0	0	0	0	0	0	1	0	1	0	0	2	0	0	1	0	1	0	0	0	0	0		0	0	0	0	0	0
macrophages	SRR1282175		24hr_Media_Unstim_1	GSM1383753	53	SINGLE	24104440	52	2900236	1.48434e+08	289962	608	42	2		5	0	0	0	0	0	0	0	0	9	6	8	0	0	0	5	6	0	0	0	0	0	0	0	0	3	0		33.685	0	0	0	0	0
macrophages	SRR1282176		24hr_Media_Unstim_2	GSM1383754	53	SINGLE	24508962	52	2779971	1.42196e+08	276070	721	50	0		4	0	0	0	0	0	0	0	0	11	8	12	0	0	0	4	3	0	0	0	0	3	0	0	0	5	0		28.1303	0	0	0	0	0
macrophages	SRR1282177		24hr_Media_Unstim_3	GSM1383755	53	SINGLE	26464479	52	2791097	1.42681e+08	265552	782	56	1		4	0	0	0	0	0	0	0	0	6	7	17	0	2	0	5	7	0	0	0	0	0	1	0	0	6	0		28.0346	0	0	0	0	0
macrophages	SRR1282195		6hr_Media_Unstim_244_1	GSM1383773	43	SINGLE	18196044	42	2380348	9.82608e+07	178024	1856	105	5		17	0	0	0	0	0	0	0	0	14	19	25	0	2	0	9	3	0	0	1	0	5	0	0	0	10	0		173.009	0	0	0	0	0
macrophages	SRR1282196		6hr_Media_Unstim_244_2	GSM1383774	43	SINGLE	19172046	42	2455796	1.01449e+08	186418	2882	178	9		32	0	0	0	0	0	0	0	0	31	25	37	0	1	0	16	15	0	0	0	0	6	0	1	0	14	0		315.43	0	0	0	0	0
macrophages	SRR1282197		6hr_Media_Unstim_244_3	GSM1383775	43	SINGLE	16407413	42	2071778	8.55851e+07	157935	2357	138	3		28	0	0	0	0	0	0	0	0	13	19	32	0	5	0	10	10	0	0	2	0	4	0	0	0	15	0		327.16	0	0	0	0	0
macrophages	SRR1289650		1_macrophage	GSM1387572	52	SINGLE	78255548	51	8905692	4.44661e+08	964704	1959	113	0		26	0	0	0	0	0	0	0	0	17	15	22	0	1	0	10	8	0	0	1	0	3	0	0	0	10	0		58.4715	0	0	0	0	0
macrophages	SRR1289651		2_macrophage_fibroblast	GSM1387573	52	SINGLE	74861596	51	8637540	4.31531e+08	949746	1493	76	4		16	0	0	0	0	0	0	0	0	14	10	12	0	1	0	8	12	0	0	0	0	1	0	0	0	2	0		37.0772	0	0	0	0	0
macrophages	SRR1289652		3_macrophage_TNF	GSM1387574	52	SINGLE	72430060	51	9227355	4.61091e+08	809976	11405	927	25		127	0	0	0	0	0	0	0	0	138	146	204	0	17	0	74	66	0	0	5	0	39	1	0	0	108	0		275.434	0	0	0	0	0
macrophages	SRR1289653		4_macrophage_fibroblast_TNF	GSM1387575	52	SINGLE	76860404	51	9525305	4.75789e+08	843149	24899	1822	65		353	1	0	0	0	0	0	0	0	302	252	341	0	31	1	152	134	0	0	12	0	57	1	0	0	185	0		741.926	2.10177	0	0	0	0
macrophages	SRR1947489		M372-none-4	GSM1646957	51	SINGLE	29517667	50	3693440	1.82973e+08	267128	373	10	0		1	0	0	0	0	0	0	0	0	5	0	2	0	0	0	1	0	0	0	0	0	0	0	0	0	1	0		5.46529	0	0	0	0	0
macrophages	SRR1947493		M375-none-4	GSM1646961	51	SINGLE	29121050	50	3342117	1.64165e+08	175664	433	4	0		0	0	0	0	0	0	0	0	0	0	1	1	0	0	0	0	1	0	0	0	0	0	0	0	0	1	0		0	0	0	0	0	0
macrophages	SRR1947507		M374-none-48	GSM1646975	51	SINGLE	22020338	50	2816456	1.36964e+08	194557	255	4	0		1	0	0	0	0	0	0	0	0	0	2	1	0	0	0	0	0	0	0	0	0	0	0	0	0	0	0		7.30118	0	0	0	0	0
macrophages	SRR1947512		M376-none-48	GSM1646980	51	SINGLE	46532281	50	5338728	2.59729e+08	405053	878	26	0		3	0	0	0	0	0	0	0	0	6	3	4	0	0	0	5	1	0	0	0	0	0	0	0	0	4	0		11.5505	0	0	0	0	0
macrophages	SRR1947544		M375-none-18	GSM1647012	51	SINGLE	36579070	50	4118997	2.03726e+08	284013	610	18	2		2	0	0	0	0	0	0	0	0	7	2	1	0	0	0	2	0	0	0	0	0	0	0	0	0	4	0		9.81713	0	0	0	0	0
macrophages	SRR1947545		M373-none-18	GSM1647013	51	SINGLE	29652627	50	3660663	1.80507e+08	241774	485	14	1		4	0	0	0	0	0	0	0	0	3	0	2	0	0	0	1	2	0	0	0	0	1	0	0	0	1	0		22.1598	0	0	0	0	0
macrophages	SRR452328		M1_1	GSM907013	101	SINGLE	72887088	100	4843788	4.71979e+08	1058457	14444	2198	45		229	0	0	0	0	0	0	1	1	381	393	472	0	47	1	181	173	0	0	11	0	80	1	0	0	222	0		485.191	0	0	0	0	0
macrophages	SRR452329		M1_2	GSM907014	101	SINGLE	61905754	100	5850859	5.73501e+08	1399333	17204	2930	48		401	11	0	1	0	0	1	0	2	561	547	530	1	60	0	230	227	0	0	12	1	80	2	0	1	262	0		699.214	19.1804	0	1.74368	0	0
macrophages	SRR452330		M1_3	GSM907015	101	SINGLE	44144776	100	3547785	3.46477e+08	758906	7617	1315	23		156	0	0	0	0	0	0	0	0	233	219	275	3	22	0	152	85	0	0	0	0	33	4	0	0	133	0		450.247	0	0	0	0	0
macrophages	SRR452331		M2_1	GSM907016	101	SINGLE	102835106	100	9599010	9.42047e+08	2399305	5106	680	6		100	0	0	1	0	0	0	0	2	125	117	140	0	1	0	66	65	0	0	2	0	4	0	0	1	56	0		106.152	0	0	1.06152	0	0
macrophages	SRR452332		M2_2	GSM907017	101	SINGLE	31171720	100	2847745	2.79193e+08	698110	2784	387	9		43	1	0	0	0	0	0	0	0	74	80	71	0	4	0	38	21	0	0	1	0	8	0	0	0	46	0		154.015	3.58175	0	0	0	0
macrophages	SRR452333		M2_3	GSM907018	101	SINGLE	98516776	100	8392938	8.21585e+08	1856920	9413	1553	42		235	5	0	0	0	0	0	0	1	302	203	331	1	8	0	175	119	0	0	2	0	25	0	0	0	145	0		286.033	6.0858	0	0	0	0
placenta	SRR1850937		placental villus parenchyma	A1_a	76	SINGLE	5106280	76	425216	3.16191e+07	55258	153	4	0		0	0	0	0	0	0	0	0	0	0	0	1	0	0	0	0	1	0	0	0	0	1	0	0	0	1	0		0	0	0	0	0	0
placenta	SRR1850940		placental villus parenchyma	A12_c	76	SINGLE	4324663	76	326263	2.43066e+07	47304	70	2	0		0	0	0	0	0	0	0	0	0	0	0	0	0	1	0	1	0	0	0	0	0	0	0	0	0	0	0		0	0	0	0	0	0
placenta	SRR1850947		placental villus parenchyma	A17_a.4	76	SINGLE	4257469	76	333169	2.47844e+07	41480	140	1	0		0	0	0	0	0	0	0	0	0	0	0	0	0	1	0	0	0	0	0	0	0	0	0	0	0	0	0		0	0	0	0	0	0
placenta	SRR1850958		placental villus parenchyma	E10_c	76	SINGLE	4552186	76	389567	2.89799e+07	52667	138	2	0		0	0	0	0	0	0	0	0	0	0	0	1	0	0	0	0	1	0	0	0	0	0	0	0	0	0	0		0	0	0	0	0	0
placenta	SRR1850963		placental villus parenchyma	E15_a	76	SINGLE	4677753	76	391112	2.90518e+07	50202	167	5	0		0	0	0	0	0	0	0	0	0	0	2	2	0	0	0	0	1	0	0	0	0	0	0	0	0	0	0		0	0	0	0	0	0
placenta	SRR1850971		placental villus parenchyma	E3_b.3	76	SINGLE	4355719	76	346562	2.57704e+07	46159	138	9	0		1	0	0	0	0	0	0	0	0	1	3	1	0	0	0	1	0	0	0	0	0	0	0	0	0	2	0		38.8043	0	0	0	0	0
placenta	SRR1850977		placental villus parenchyma	S10_b	76	SINGLE	4374895	76	341624	2.53827e+07	43090	180	14	0		0	0	0	0	0	0	0	0	0	3	2	2	0	1	0	1	1	0	0	0	0	0	0	0	0	4	0		0	0	0	0	0	0
placenta	SRR1850986		placental villus parenchyma	S4_b	76	SINGLE	3128183	76	246699	1.8347e+07	29926	123	3	0		1	0	0	0	0	0	0	0	0	2	0	0	0	0	0	0	0	0	0	0	0	0	0	0	0	0	0		54.5048	0	0	0	0	0
placenta	SRR1850990		placental villus parenchyma	S6_c	76	SINGLE	4913081	76	407721	3.03508e+07	56296	154	8	0		0	0	0	0	0	0	0	0	0	0	1	3	0	0	0	1	3	0	0	0	0	0	0	0	0	0	0		0	0	0	0	0	0
placenta	SRR1851002		placental villus parenchyma	X12_c	76	SINGLE	4593011	76	364049	2.7118e+07	47254	195	6	0		0	0	0	0	0	0	0	0	0	1	1	0	0	0	0	0	1	0	0	0	0	2	0	0	0	1	0		0	0	0	0	0	0
placenta	SRR1851008		placental villus parenchyma	X15_b	76	SINGLE	4395273	76	343743	2.55401e+07	43620	100	3	0		0	0	0	0	0	0	0	0	0	0	2	0	0	1	0	0	0	0	0	0	0	0	0	0	0	0	0		0	0	0	0	0	0
placenta	SRR1851013		placental villus parenchyma	X7_a	76	SINGLE	4216549	76	366560	2.72501e+07	47574	143	4	0		0	0	0	0	0	0	0	0	0	1	0	1	0	0	0	0	0	0	0	0	0	0	0	0	0	2	0		0	0	0	0	0	0
retinal pigmented epithelial	SRR1554582		human telomerase-immortalised retinal pigmented epithelial cells	hTERT-RPE1_control D14-2356_Control	50	SINGLE	10881839	50	1322120	6.49558e+07	92964	1767	193	5		78	0	0	1	0	0	0	0	0	48	41	8	0	0	0	1	2	0	0	1	0	1	0	0	0	11	0		1200.82	0	0	15.3951	0	0
retinal pigmented epithelial	SRR1554583		human telomerase-immortalised retinal pigmented epithelial cells	hTERT-RPE1_control D14-2357_Control	50	SINGLE	9284939	50	1186760	58329254	81927	1412	147	4		52	0	0	0	0	0	0	0	0	33	43	5	0	0	0	3	1	0	0	0	0	0	0	0	0	10	0		891.491	0	0	0	0	0
retinal pigmented epithelial	SRR1554584		human telomerase-immortalised retinal pigmented epithelial cells	hTERT-RPE1_control D14-2358_Control	50	SINGLE	12427157	50	1502451	7.38154e+07	106230	1965	192	3		73	0	0	4	0	0	0	0	0	45	48	4	0	0	0	2	1	0	0	1	0	2	0	0	0	10	0		988.953	0	0	54.1892	0	0
retinal pigmented epithelial	SRR1979194		Fetal RPE-Donor "A" (Ion torrent)	hfRPE-020207-2 RPEA_P0_D32	165	SINGLE	4858128	165	369940	5.62457e+07	145263	805	306	16		6	0	0	0	0	0	0	0	0	46	71	31	0	1	0	39	33	0	0	1	0	1	0	0	0	77	0		106.675	0	0	0	0	0
retinal pigmented epithelial	SRR1979195		Fetal RPE-Donor "B" (Ion Torrent)	hfRPE-071709 RPEB_P0_D32	133	SINGLE	17278981	133	1076496	1.24712e+08	320728	5267	1579	56		136	0	0	0	0	0	0	0	0	236	435	137	0	10	0	126	140	0	0	3	0	16	0	0	0	339	0		1090.51	0	0	0	0	0
retinal pigmented epithelial	SRR1979198		Fetal RPE-Donor "A" (Ion Torrent)	hfRPE-020207-2 RPEA_P4_D32_A83	136	SINGLE	12449521	136	740294	8.57483e+07	154461	1158	242	11		22	0	0	0	0	0	0	0	0	34	63	24	0	3	0	19	14	0	0	0	0	1	1	0	0	60	0		256.565	0	0	0	0	0
retinal pigmented epithelial	SRR447137		RPE isolated from 16 weeks gestation human fetus	hfRPESeq090910	34	SINGLE	19216899	34	2164741	7.11117e+07	188859	23298	1471	130		151	0	0	0	0	0	0	0	0	325	176	270	0	24	0	262	86	0	0	1	0	24	0	0	1	149	0		2123.42	0	0	0	0	0
retinal pigmented epithelial	SRR447138		RPE isolated from 16 weeks gestation human fetus	hfRPESeq012611	34	SINGLE	24554931	34	2815096	9.27293e+07	273641	32422	1819	117		242	0	0	0	0	0	2	0	0	378	241	289	0	30	0	269	73	0	0	7	0	27	1	0	0	254	1		2609.75	0	0	0	0	0
retinal pigmented epithelial	SRR447139		Retinal Pigment Epithelium	hESC H1 line-derived RPE	34	SINGLE	28388572	34	3164267	1.03915e+08	283271	23180	1357	116		134	1	0	0	0	0	0	1	0	278	163	272	0	13	1	238	63	0	0	4	0	16	0	0	0	167	1		1289.52	9.62329	0	0	0	0
retinal pigmented epithelial	SRR447140		Retinal Pigment Epithelium	hESC H1 line-derived RPE	36	SINGLE	24376847	36	2613036	9.18221e+07	248257	23179	1328	58		142	1	0	0	0	0	0	0	0	251	232	232	0	11	2	232	49	0	0	1	0	16	0	0	0	157	0		1546.47	10.8906	0	0	0	0
retinal pigmented epithelial	SRR447142		Retinal Pigment Epithelium	hESC H9 line-derived RPE	50	SINGLE	103101506	50	10446016	5.10079e+08	802921	33515	3128	72		572	0	0	5	3	1	2	1	0	356	580	629	0	50	0	361	172	0	0	11	1	22	1	0	0	361	0		1121.4	0	0	9.8024	5.88144	1.96048
retinal pigmented epithelial	SRR447143		Retinal Pigment Epithelium	hESC H9 line - derived RPE	36	SINGLE	24809921	36	2652493	9.31025e+07	251517	13168	759	49		104	0	0	1	0	0	0	0	0	133	163	103	0	6	0	89	62	0	0	3	0	7	0	0	0	87	0		1117.05	0	0	10.7408	0	0
retina	SRR548611		Normal human retina	ThreeEyes HRN1	101	PAIRED	83672310	202	6614911	1.29368e+09	2505684	53556	11111	104		639	29	2	2	0	0	0	0	0	1286	2958	2429	8	42	10	1109	1173	0	0	14	0	98	14	0	1	1283	7		493.94	22.4167	1.54598	1.54598	0	0
retina	SRR548612		Normal human retina	ThreeEyes HRN2	101	PAIRED	118260424	202	9010201	1.74582e+09	3270305	40488	8664	37		631	8	3	0	0	0	0	0	0	1104	1929	1918	0	119	0	1159	458	0	0	34	0	128	0	0	2	1163	5		361.435	4.58238	1.71839	0	0	0
retina	SRR548613		Normal human retina	ThreeEyes HRN3	101	PAIRED	110885838	202	6935962	1.35189e+09	2026514	66370	11654	50		881	12	0	0	0	0	0	0	0	1554	2085	2428	0	89	0	2210	249	0	0	19	0	41	0	0	2	2047	16		651.681	8.87647	0	0	0	0
kidney normal riboprof	SRR1528686		Kidney normal tissue 1 RP	tissue 1	51	SINGLE	19725261	51	10940	465716	5346	17	1	0		0	0	0	0	0	0	0	0	0	0	0	1	0	0	0	0	0	0	0	0	0	0	0	0	0	0	0		0	0	0	0	0	0
kidney normal riboprof	SRR1528687		Kidney normal tissue 1 RP	tissue 1	51	SINGLE	27215800	51	15632	666548	7843	42	1	1		0	0	0	0	0	0	0	0	0	0	0	1	0	0	0	0	0	0	0	0	0	0	0	0	0	0	0		0	0	0	0	0	0
kidney normal riboprof	SRR1528688		Kidney normal tissue 2 RP	tissue 2	51	SINGLE	17521963	51	11338	487421	4951	20	4	0		0	0	0	0	0	0	0	0	0	0	3	1	0	0	0	0	0	0	0	0	0	0	0	0	0	0	0		0	0	0	0	0	0
kidney normal riboprof	SRR1528689		Kidney normal tissue 2 RP	tissue 2	51	SINGLE	24145183	51	16481	710166	7124	34	6	1		0	0	0	0	0	0	0	0	0	2	2	2	0	0	0	0	0	0	0	0	0	0	0	0	0	0	0		0	0	0	0	0	0
kidney normal RNAseq	SRR2064424		Kidney normal tissue 1 RNAseq	tissue 1	51	SINGLE	19254252	51	4407855	2.20613e+08	125955	8216	946	39		45	2	0	3	0	0	0	2	0	226	237	138	1	50	0	42	56	0	0	4	0	11	2	0	0	127	0		203.977	9.06564	0	13.5985	0	0
kidney normal RNAseq	SRR2064425		Kidney normal tissue 2 RNAseq	tissue 2	51	SINGLE	15506913	51	3555105	1.77933e+08	93476	5550	654	22		34	0	0	1	0	0	0	3	0	166	188	74	0	21	1	19	40	0	0	2	0	4	2	0	2	96	0		191.083	0	0	5.62009	0	0
kidney tumor riboprof	SRR2064430		Kidney normal tissue 1 tumor 2 RP	tissue 1 tumor	51	SINGLE	12635964	51	4065	156299	630	3	0	0		0	0	0	0	0	0	0	0	0	0	0	0	0	0	0	0	0	0	0	0	0	0	0	0	0	0	0		0	0	0	0	0	0
kidney tumor riboprof	SRR2064431		Kidney normal tissue 2 tumor 2 RP	tissue 2 tumor	51	SINGLE	35014453	51	6130	236250	1285	5	0	0		0	0	0	0	0	0	0	0	0	0	0	0	0	0	0	0	0	0	0	0	0	0	0	0	0	0	0		0	0	0	0	0	0
	All Runs							103.23	819916231	9.56566e+10	187100763	1994279	261005	4467		23446	149	8	152	67	25	33	45	33	31306	41433	58158	41	10205	76	22988	19141	0	0	2174	27	12708	286	12	54	38087	66		92551.6	264.696	10.7875	761.045	383.25	124.632
[truncated: 21 more columns]

## Sheet: Run_Details
Details of splice sites for the VEGFA region (chr6 coords 43737945 to: 43754224) for each sequencing Run (ie. file of reads) in all three datasets
Dataset 1: E-MTAB-513 : ArrayExpress : EMBL-EBI : RNA-Seq of human individual tissues and mixture of 16 tissues (Illumina Body Map):
Tissue	Run	Sex	Description	Source	ReadLen	Paired	Num_reads	Star_Num_input_reads	S_Avg_input_read_len	S_Uniquely_mapped	S_Avg_mapped_len	S_Multi_mapped	S_Many_loci_mapped	S_Splices_on_chr6
adipose	ERR030880	female	73-year-old Caucasian	HCT20158	50	PAIRED	77300072	77300072	100	6159146	97.86	265145	7027	1052588
First_base	Last_base	Exons	Vegfa	Strand	Motiff	Annotat	Unique	Multi	Max_splice_align_overhang
43739050	43742077	1_2	'1-2	1	1	Y	332	4	25
43739153	43753243	NIL_NIL		1	1	N	2	0	14
43739839	43742077	1A_2	'1A-2	1	1	Y	1	0	3
43742130	43745205	2_3	'2-3	1	1	Y	419	0	25
43745403	43746196	3_4	'3-4	1	1	Y	448	0	25
43746274	43746625	4_5	'4-5	1	1	Y	656	8	25
43746274	43752277	4_8	'4-8a	1	1	Y	0	8	5
43746656	43748468	5_6	'5-6a	1	1	Y	133	2	25
43746656	43749692	5_7	'5-7	1	1	Y	193	6	25
43746656	43752277	5_8	'5-8a	1	1	Y	166	0	24
43748523	43749692	6a_7	'6a-7	1	1	Y	39	0	24
43748541	43749692	6b_7	'6b-7	1	1	Y	295	0	24
43748541	43752277	6b_8	'6b-8	1	1	Y	3	0	9
43749080	43749692	NIL_7		1	1	N	2	0	24
43749825	43752277	7_8	'7b-8a	1	1	Y	321	8	25
43749825	43752343	7_8xxB	'7b-8b	1	1	Y	3	21	3
TOTAL							3013	57
Tissue	Run	Sex	Description	Source	ReadLen	Paired	Num_reads	Star_Num_input_reads	S_Avg_input_read_len	S_Uniquely_mapped	S_Avg_mapped_len	S_Multi_mapped	S_Many_loci_mapped	S_Splices_on_chr6
adipose	ERR030888	female	73-year-old Caucasian	HCT20158	75	SINGLE	76269225	76269225	75	8714578	73.42	971986	28148	989848
First_base	Last_base	Exons	Vegfa	Strand	Motiff	Annotat	Unique	Multi	Max_splice_align_overhang
43738010	43752420	NIL_NIL		2	2	N	0	1	12
43738805	43739196	NIL_NIL		1	1	N	1	0	23
43739050	43742077	1_2	'1-2	1	1	Y	178	2	37
43739153	43753243	NIL_NIL		1	1	N	1	0	14
43739839	43742077	1A_2	'1A-2	1	1	Y	1	0	3
43741599	43753011	NIL_NIL		2	2	N	0	1	23
43742130	43745205	2_3	'2-3	1	1	Y	235	2	37
43745403	43746196	3_4	'3-4	1	1	Y	425	0	37
43746274	43746625	4_5	'4-5	1	1	Y	408	1	30
43746274	43752277	4_8	'4-8a	1	1	Y	0	9	5
43746656	43748468	5_6	'5-6a	1	1	Y	110	0	35
43746656	43749692	5_7	'5-7	1	1	Y	171	0	32
43746656	43752277	5_8	'5-8a	1	1	Y	111	0	30
43748523	43749692	6a_7	'6a-7	1	1	Y	27	0	36
43748541	43749692	6b_7	'6b-7	1	1	Y	177	0	37
43748541	43752277	6b_8	'6b-8	1	1	Y	4	0	23
43749825	43752277	7_8	'7b-8a	1	1	Y	275	9	37
43749825	43752343	7_8xxB	'7b-8b	1	1	Y	0	13	3
TOTAL							2124	38
TOTALS for adipose	NumReads	Reads_uniq_mapped on chrom6	Bases uniq mapped on chrom6:	Num splices on chrom6
	153569297	14873724	1.24256e+09	2042436
First_base	Last_base	Exons	Vegfa	Files	Annotat	Unique	Multi	Max_overhang
43738010	43752420	NIL_NIL		1	N	0	1	12
43738805	43739196	NIL_NIL		1	N	1	0	23
43739050	43742077	1_2	'1-2	2	Y	510	6	37
43739153	43753243	NIL_NIL		2	N	3	0	14
43739839	43742077	1A_2	'1A-2	2	Y	2	0	3
43741599	43753011	NIL_NIL		1	N	0	1	23
43742130	43745205	2_3	'2-3	2	Y	654	2	37
43745403	43746196	3_4	'3-4	2	Y	873	0	37
43746274	43746625	4_5	'4-5	2	Y	1064	9	30
43746274	43752277	4_8	'4-8a	2	Y	0	17	5
43746656	43748468	5_6	'5-6a	2	Y	243	2	35
43746656	43749692	5_7	'5-7	2	Y	364	6	32
43746656	43752277	5_8	'5-8a	2	Y	277	0	30
43748523	43749692	6a_7	'6a-7	2	Y	66	0	36
43748541	43749692	6b_7	'6b-7	2	Y	472	0	37
43748541	43752277	6b_8	'6b-8	2	Y	7	0	23
43749080	43749692	NIL_7		1	N	2	0	24
43749825	43752277	7_8	'7b-8a	2	Y	596	17	37
43749825	43752343	7_8xxB	'7b-8b	2	Y	3	34	3
Tissue	Run	Sex	Description	Source	ReadLen	Paired	Num_reads	Star_Num_input_reads	S_Avg_input_read_len	S_Uniquely_mapped	S_Avg_mapped_len	S_Multi_mapped	S_Many_loci_mapped	S_Splices_on_chr6
adrenal	ERR030881	male	60-year-old Caucasian	HCT20159	50	PAIRED	74472871	74472871	100	6909792	97.79	438618	16732	960662
First_base	Last_base	Exons	Vegfa	Strand	Motiff	Annotat	Unique	Multi	Max_splice_align_overhang
43739050	43742077	1_2	'1-2	1	1	Y	16	0	22
43742130	43745205	2_3	'2-3	1	1	Y	67	0	24
43745403	43746196	3_4	'3-4	1	1	Y	83	0	24
43746274	43746625	4_5	'4-5	1	1	Y	88	0	24
43746274	43752277	4_8	'4-8a	1	1	Y	0	5	5
43746656	43748468	5_6	'5-6a	1	1	Y	20	0	24
43746656	43749692	5_7	'5-7	1	1	Y	23	0	25
43746656	43752277	5_8	'5-8a	1	1	Y	31	0	25
43748523	43749692	6a_7	'6a-7	1	1	Y	1	0	23
43748541	43749692	6b_7	'6b-7	1	1	Y	58	0	25
43749825	43752277	7_8	'7b-8a	1	1	Y	35	5	24
TOTAL							422	10
Tissue	Run	Sex	Description	Source	ReadLen	Paired	Num_reads	Star_Num_input_reads	S_Avg_input_read_len	S_Uniquely_mapped	S_Avg_mapped_len	S_Multi_mapped	S_Many_loci_mapped	S_Splices_on_chr6
adrenal	ERR030889	male	60-year-old Caucasian	HCT20159	75	SINGLE	76171569	76171569	75	9630781	73.48	1679241	59813	1045295
First_base	Last_base	Exons	Vegfa	Strand	Motiff	Annotat	Unique	Multi	Max_splice_align_overhang
43739050	43742077	1_2	'1-2	1	1	Y	12	0	35
43742130	43745205	2_3	'2-3	1	1	Y	40	0	36
43745403	43746196	3_4	'3-4	1	1	Y	63	0	35
43746274	43746625	4_5	'4-5	1	1	Y	65	0	30
43746274	43752277	4_8	'4-8a	1	1	Y	0	5	5
43746656	43748468	5_6	'5-6a	1	1	Y	31	0	35
43746656	43749692	5_7	'5-7	1	1	Y	23	0	35
43746656	43752277	5_8	'5-8a	1	1	Y	18	0	30
43748541	43749692	6b_7	'6b-7	1	1	Y	54	0	37
43749790	43752277	7a_8	'7a-8a	1	3	Y	1	0	19
43749825	43752277	7_8	'7b-8a	1	1	Y	32	5	37
TOTAL							339	10
TOTALS for adrenal	NumReads	Reads_uniq_mapped on chrom6	Bases uniq mapped on chrom6:	Num splices on chrom6
	150644440	16540573	1.38338e+09	2005957
First_base	Last_base	Exons	Vegfa	Files	Annotat	Unique	Multi	Max_overhang
43739050	43742077	1_2	'1-2	2	Y	28	0	35
43742130	43745205	2_3	'2-3	2	Y	107	0	36
43745403	43746196	3_4	'3-4	2	Y	146	0	35
43746274	43746625	4_5	'4-5	2	Y	153	0	30
43746274	43752277	4_8	'4-8a	2	Y	0	10	5
43746656	43748468	5_6	'5-6a	2	Y	51	0	35
43746656	43749692	5_7	'5-7	2	Y	46	0	35
43746656	43752277	5_8	'5-8a	2	Y	49	0	30
43748523	43749692	6a_7	'6a-7	1	Y	1	0	23
43748541	43749692	6b_7	'6b-7	2	Y	112	0	37
43749790	43752277	7a_8	'7a-8a	1	Y	1	0	19
43749825	43752277	7_8	'7b-8a	2	Y	67	10	37
Tissue	Run	Sex	Description	Source	ReadLen	Paired	Num_reads	Star_Num_input_reads	S_Avg_input_read_len	S_Uniquely_mapped	S_Avg_mapped_len	S_Multi_mapped	S_Many_loci_mapped	S_Splices_on_chr6
brain	ERR030882	female	77-year-old Caucasian	HCT20160	50	PAIRED	73513047	73513047	100	4461197	97.43	277051	11364	607388
First_base	Last_base	Exons	Vegfa	Strand	Motiff	Annotat	Unique	Multi	Max_splice_align_overhang
43739050	43742077	1_2	'1-2	1	1	Y	6	2	12
43739839	43742077	1A_2	'1A-2	1	1	Y	1	0	17
43742130	43745205	2_3	'2-3	1	1	Y	35	1	22
43745403	43746196	3_4	'3-4	1	1	Y	49	1	24
43746274	43746625	4_5	'4-5	1	1	Y	51	0	24
43746656	43748468	5_6	'5-6a	1	1	Y	9	0	24
43746656	43749692	5_7	'5-7	1	1	Y	23	0	24
43746656	43752277	5_8	'5-8a	1	1	Y	8	0	14
43748541	43749692	6b_7	'6b-7	1	1	Y	13	0	23
43749825	43752277	7_8	'7b-8a	1	1	Y	30	0	24
TOTAL							225	4
Tissue	Run	Sex	Description	Source	ReadLen	Paired	Num_reads	Star_Num_input_reads	S_Avg_input_read_len	S_Uniquely_mapped	S_Avg_mapped_len	S_Multi_mapped	S_Many_loci_mapped	S_Splices_on_chr6
brain	ERR030890	female	77-year-old Caucasian	HCT20160	75	SINGLE	64313204	64313204	75	5604415	72.81	845548	38992	550673
First_base	Last_base	Exons	Vegfa	Strand	Motiff	Annotat	Unique	Multi	Max_splice_align_overhang
43739050	43742077	1_2	'1-2	1	1	Y	5	0	29
43742130	43745205	2_3	'2-3	1	1	Y	14	0	28
43745403	43746196	3_4	'3-4	1	1	Y	19	0	35
43746274	43746625	4_5	'4-5	1	1	Y	20	1	30
43746656	43748468	5_6	'5-6a	1	1	Y	12	1	27
43746656	43749692	5_7	'5-7	1	1	Y	20	0	30
43746656	43752277	5_8	'5-8a	1	1	Y	7	0	34
43748541	43749692	6b_7	'6b-7	1	1	Y	9	0	35
43749790	43752277	7a_8	'7a-8a	1	3	Y	0	1	3
43749825	43752277	7_8	'7b-8a	1	1	Y	26	0	36
TOTAL							132	3
TOTALS for brain	NumReads	Reads_uniq_mapped on chrom6	Bases uniq mapped on chrom6:	Num splices on chrom6
	137826251	10065612	8.42712e+08	1158061
First_base	Last_base	Exons	Vegfa	Files	Annotat	Unique	Multi	Max_overhang
43739050	43742077	1_2	'1-2	2	Y	11	2	29
43739839	43742077	1A_2	'1A-2	1	Y	1	0	17
43742130	43745205	2_3	'2-3	2	Y	49	1	28
43745403	43746196	3_4	'3-4	2	Y	68	1	35
43746274	43746625	4_5	'4-5	2	Y	71	1	30
43746656	43748468	5_6	'5-6a	2	Y	21	1	27
43746656	43749692	5_7	'5-7	2	Y	43	0	30
43746656	43752277	5_8	'5-8a	2	Y	15	0	34
43748541	43749692	6b_7	'6b-7	2	Y	22	0	35
43749790	43752277	7a_8	'7a-8a	1	Y	0	1	3
43749825	43752277	7_8	'7b-8a	2	Y	56	0	36
Tissue	Run	Sex	Description	Source	ReadLen	Paired	Num_reads	Star_Num_input_reads	S_Avg_input_read_len	S_Uniquely_mapped	S_Avg_mapped_len	S_Multi_mapped	S_Many_loci_mapped	S_Splices_on_chr6
breast	ERR030883	female	29-year-old Caucasian	HCT20161	50	PAIRED	75862215	75862215	100	5430029	97.66	300136	9624	799430
First_base	Last_base	Exons	Vegfa	Strand	Motiff	Annotat	Unique	Multi	Max_splice_align_overhang
43739050	43742077	1_2	'1-2	1	1	Y	68	0	25
43739057	43742086	NIL_NIL		1	1	N	1	0	22
43742130	43745205	2_3	'2-3	1	1	Y	59	0	22
43745403	43746196	3_4	'3-4	1	1	Y	80	0	24
43746274	43746625	4_5	'4-5	1	1	Y	120	0	24
43746656	43748468	5_6	'5-6a	1	1	Y	24	5	19
43746656	43749692	5_7	'5-7	1	1	Y	35	0	22
43746656	43752277	5_8	'5-8a	1	1	Y	42	0	24
43748523	43749692	6a_7	'6a-7	1	1	Y	11	0	25
43748541	43749692	6b_7	'6b-7	1	1	Y	33	0	22
43749825	43752277	7_8	'7b-8a	1	1	Y	28	0	24
43749825	43752343	7_8xxB	'7b-8b	1	1	Y	0	2	3
43752296	43752384	NIL_NIL		1	1	N	3	0	18
TOTAL							504	7
Tissue	Run	Sex	Description	Source	ReadLen	Paired	Num_reads	Star_Num_input_reads	S_Avg_input_read_len	S_Uniquely_mapped	S_Avg_mapped_len	S_Multi_mapped	S_Many_loci_mapped	S_Splices_on_chr6
breast	ERR030891	female	29-year-old Caucasian	HCT20161	75	SINGLE	77195260	77195260	75	7974874	73.24	1116758	40934	825069
First_base	Last_base	Exons	Vegfa	Strand	Motiff	Annotat	Unique	Multi	Max_splice_align_overhang
43738363	43742077	newA_2	'1a-2	1	1	N	2	0	32
43739050	43742077	1_2	'1-2	1	1	Y	34	0	36
43742130	43745205	2_3	'2-3	1	1	Y	31	0	36
43745403	43746196	3_4	'3-4	1	1	Y	59	0	37
43746274	43746625	4_5	'4-5	1	1	Y	100	0	30
43746656	43748468	5_6	'5-6a	1	1	Y	20	4	27
43746656	43749692	5_7	'5-7	1	1	Y	21	0	27
43746656	43752277	5_8	'5-8a	1	1	Y	47	0	30
43748523	43749692	6a_7	'6a-7	1	1	Y	9	0	25
43748541	43749692	6b_7	'6b-7	1	1	Y	34	0	37
43749825	43752277	7_8	'7b-8a	1	1	Y	35	0	37
43749825	43752343	7_8xxB	'7b-8b	1	1	Y	0	11	4
TOTAL							392	15
TOTALS for breast	NumReads	Reads_uniq_mapped on chrom6	Bases uniq mapped on chrom6:	Num splices on chrom6
	153057475	13404903	1.11438e+09	1624499
First_base	Last_base	Exons	Vegfa	Files	Annotat	Unique	Multi	Max_overhang
43738363	43742077	newA_2	'1a-2	1	N	2	0	32
43739050	43742077	1_2	'1-2	2	Y	102	0	36
43739057	43742086	NIL_NIL		1	N	1	0	22
43742130	43745205	2_3	'2-3	2	Y	90	0	36
43745403	43746196	3_4	'3-4	2	Y	139	0	37
43746274	43746625	4_5	'4-5	2	Y	220	0	30
43746656	43748468	5_6	'5-6a	2	Y	44	9	27
43746656	43749692	5_7	'5-7	2	Y	56	0	27
43746656	43752277	5_8	'5-8a	2	Y	89	0	30
43748523	43749692	6a_7	'6a-7	2	Y	20	0	25
43748541	43749692	6b_7	'6b-7	2	Y	67	0	37
43749825	43752277	7_8	'7b-8a	2	Y	63	0	37
43749825	43752343	7_8xxB	'7b-8b	2	Y	0	13	4
43752296	43752384	NIL_NIL		1	N	3	0	18
Tissue	Run	Sex	Description	Source	ReadLen	Paired	Num_reads	Star_Num_input_reads	S_Avg_input_read_len	S_Uniquely_mapped	S_Avg_mapped_len	S_Multi_mapped	S_Many_loci_mapped	S_Splices_on_chr6
colon	ERR030884	female	68-year-old Caucasian	HCT20162	50	PAIRED	82437443	82437443	100	7382944	97.72	466154	6506	1084122
First_base	Last_base	Exons	Vegfa	Strand	Motiff	Annotat	Unique	Multi	Max_splice_align_overhang
43739050	43742077	1_2	'1-2	1	1	Y	45	0	24
43742130	43745205	2_3	'2-3	1	1	Y	52	0	24
43745403	43746196	3_4	'3-4	1	1	Y	102	0	24
43746274	43746625	4_5	'4-5	1	1	Y	112	0	24
43746656	43748468	5_6	'5-6a	1	1	Y	18	0	6
43746656	43749692	5_7	'5-7	1	1	Y	17	0	23
43746656	43752277	5_8	'5-8a	1	1	Y	33	0	18
43747907	43748468	NIL_6		1	1	N	4	0	13
43748523	43749692	6a_7	'6a-7	1	1	Y	12	0	9
43748541	43749692	6b_7	'6b-7	1	1	Y	27	0	21
43749825	43752277	7_8	'7b-8a	1	1	Y	62	0	24
43749825	43752343	7_8xxB	'7b-8b	1	1	Y	0	8	3
TOTAL							484	8
Tissue	Run	Sex	Description	Source	ReadLen	Paired	Num_reads	Star_Num_input_reads	S_Avg_input_read_len	S_Uniquely_mapped	S_Avg_mapped_len	S_Multi_mapped	S_Many_loci_mapped	S_Splices_on_chr6
colon	ERR030892	female	68-year-old Caucasian	HCT20162	75	SINGLE	80257757	80257757	75	10055604	73.48	1130157	28345	980627
First_base	Last_base	Exons	Vegfa	Strand	Motiff	Annotat	Unique	Multi	Max_splice_align_overhang
43739050	43742077	1_2	'1-2	1	1	Y	34	0	36
43742130	43745205	2_3	'2-3	1	1	Y	27	3	36
43745403	43746196	3_4	'3-4	1	1	Y	78	0	37
43746274	43746625	4_5	'4-5	1	1	Y	93	0	34
43746274	43752277	4_8	'4-8a	1	1	Y	3	0	17
43746656	43748468	5_6	'5-6a	1	1	Y	17	0	34
43746656	43749692	5_7	'5-7	1	1	Y	26	0	28
43746656	43752277	5_8	'5-8a	1	1	Y	29	0	28
43748523	43749692	6a_7	'6a-7	1	1	Y	9	0	34
43748541	43749692	6b_7	'6b-7	1	1	Y	18	0	37
43749825	43752277	7_8	'7b-8a	1	1	Y	58	0	37
43749825	43752343	7_8xxB	'7b-8b	1	1	Y	0	5	3
TOTAL							392	8
TOTALS for colon	NumReads	Reads_uniq_mapped on chrom6	Bases uniq mapped on chrom6:	Num splices on chrom6
	162695200	17438548	1.46035e+09	2064749
First_base	Last_base	Exons	Vegfa	Files	Annotat	Unique	Multi	Max_overhang
43739050	43742077	1_2	'1-2	2	Y	79	0	36
43742130	43745205	2_3	'2-3	2	Y	79	3	36
43745403	43746196	3_4	'3-4	2	Y	180	0	37
43746274	43746625	4_5	'4-5	2	Y	205	0	34
43746274	43752277	4_8	'4-8a	1	Y	3	0	17
43746656	43748468	5_6	'5-6a	2	Y	35	0	34
43746656	43749692	5_7	'5-7	2	Y	43	0	28
43746656	43752277	5_8	'5-8a	2	Y	62	0	28
43747907	43748468	NIL_6		1	N	4	0	13
43748523	43749692	6a_7	'6a-7	2	Y	21	0	34
43748541	43749692	6b_7	'6b-7	2	Y	45	0	37
43749825	43752277	7_8	'7b-8a	2	Y	120	0	37
43749825	43752343	7_8xxB	'7b-8b	2	Y	0	13	3
Tissue	Run	Sex	Description	Source	ReadLen	Paired	Num_reads	Star_Num_input_reads	S_Avg_input_read_len	S_Uniquely_mapped	S_Avg_mapped_len	S_Multi_mapped	S_Many_loci_mapped	S_Splices_on_chr6
heart	ERR030886	male	77-year-old Caucasian	HCT20143	50	PAIRED	82918784	82918784	100	4526139	97.89	224647	8743	589800
First_base	Last_base	Exons	Vegfa	Strand	Motiff	Annotat	Unique	Multi	Max_splice_align_overhang
43739050	43742077	1_2	'1-2	1	1	Y	114	0	25
43739839	43742077	1A_2	'1A-2	1	1	Y	2	0	20
43740696	43742077	newB_2	'1B-2	1	1	N	4	0	18
43742130	43745205	2_3	'2-3	1	1	Y	143	0	24
43745403	43746196	3_4	'3-4	1	1	Y	171	0	25
43745510	43753189	NIL_NIL		2	2	N	0	1	14
43746274	43746625	4_5	'4-5	1	1	Y	157	2	24
43746274	43752277	4_8	'4-8a	1	1	Y	0	5	5
43746656	43748468	5_6	'5-6a	1	1	Y	99	0	25
43746656	43749692	5_7	'5-7	1	1	Y	97	0	24
43746656	43752277	5_8	'5-8a	1	1	Y	15	0	24
43748523	43749692	6a_7	'6a-7	1	1	Y	21	0	24
43748541	43749692	6b_7	'6b-7	1	1	Y	60	1	24
43749790	43752277	7a_8	'7a-8a	1	3	Y	2	0	5
43749825	43752277	7_8	'7b-8a	1	1	Y	186	5	25
43749825	43752343	7_8xxB	'7b-8b	1	1	Y	0	3	3
TOTAL							1071	17
Tissue	Run	Sex	Description	Source	ReadLen	Paired	Num_reads	Star_Num_input_reads	S_Avg_input_read_len	S_Uniquely_mapped	S_Avg_mapped_len	S_Multi_mapped	S_Many_loci_mapped	S_Splices_on_chr6
heart	ERR030894	male	77-year-old Caucasian	HCT20143	75	SINGLE	76766862	76766862	75	6439892	73	647479	34990	550092
First_base	Last_base	Exons	Vegfa	Strand	Motiff	Annotat	Unique	Multi	Max_splice_align_overhang
43739050	43742077	1_2	'1-2	1	1	Y	84	0	37
43740696	43742077	newB_2	'1B-2	1	1	N	2	0	33
43740871	43742077	newC_2	'1C-2	1	1	N	1	0	16
43742130	43745205	2_3	'2-3	1	1	Y	89	0	36
43745403	43746196	3_4	'3-4	1	1	Y	148	0	37
43745510	43753189	NIL_NIL		2	2	N	0	1	14
43746274	43746625	4_5	'4-5	1	1	Y	147	0	36
43746274	43752277	4_8	'4-8a	1	1	Y	0	4	5
43746656	43748468	5_6	'5-6a	1	1	Y	57	0	32
43746656	43749692	5_7	'5-7	1	1	Y	97	0	35
43746656	43752277	5_8	'5-8a	1	1	Y	16	0	32
43748523	43749692	6a_7	'6a-7	1	1	Y	20	0	33
43748541	43749692	6b_7	'6b-7	1	1	Y	47	0	37
43749825	43752277	7_8	'7b-8a	1	1	Y	187	4	37
TOTAL							895	9
TOTALS for heart	NumReads	Reads_uniq_mapped on chrom6	Bases uniq mapped on chrom6:	Num splices on chrom6
	159685646	10966031	9.13176e+08	1139892
First_base	Last_base	Exons	Vegfa	Files	Annotat	Unique	Multi	Max_overhang
43739050	43742077	1_2	'1-2	2	Y	198	0	37
43739839	43742077	1A_2	'1A-2	1	Y	2	0	20
43740696	43742077	newB_2	'1B-2	2	N	6	0	33
43740871	43742077	newC_2	'1C-2	1	N	1	0	16
43742130	43745205	2_3	'2-3	2	Y	232	0	36
43745403	43746196	3_4	'3-4	2	Y	319	0	37
43745510	43753189	NIL_NIL		2	N	0	2	14
43746274	43746625	4_5	'4-5	2	Y	304	2	36
43746274	43752277	4_8	'4-8a	2	Y	0	9	5
43746656	43748468	5_6	'5-6a	2	Y	156	0	32
43746656	43749692	5_7	'5-7	2	Y	194	0	35
43746656	43752277	5_8	'5-8a	2	Y	31	0	32
43748523	43749692	6a_7	'6a-7	2	Y	41	0	33
43748541	43749692	6b_7	'6b-7	2	Y	107	1	37
43749790	43752277	7a_8	'7a-8a	1	Y	2	0	5
43749825	43752277	7_8	'7b-8a	2	Y	373	9	37
43749825	43752343	7_8xxB	'7b-8b	1	Y	0	3	3
Tissue	Run	Sex	Description	Source	ReadLen	Paired	Num_reads	Star_Num_input_reads	S_Avg_input_read_len	S_Uniquely_mapped	S_Avg_mapped_len	S_Multi_mapped	S_Many_loci_mapped	S_Splices_on_chr6
kidney	ERR030885	female	60-year-old Caucasian	HCT20142	50	PAIRED	80397337	80397337	100	5619552	97.81	360126	13875	779986
First_base	Last_base	Exons	Vegfa	Strand	Motiff	Annotat	Unique	Multi	Max_splice_align_overhang
43739050	43742077	1_2	'1-2	1	1	Y	76	0	24
43742130	43745205	2_3	'2-3	1	1	Y	117	0	22
43745403	43746196	3_4	'3-4	1	1	Y	245	0	25
43746274	43746625	4_5	'4-5	1	1	Y	178	0	25
43746274	43752277	4_8	'4-8a	1	1	Y	0	11	5
43746656	43748468	5_6	'5-6a	1	1	Y	58	13	24
43746656	43749692	5_7	'5-7	1	1	Y	96	0	25
43746656	43752277	5_8	'5-8a	1	1	Y	47	0	25
43748523	43749692	6a_7	'6a-7	1	1	Y	17	0	24
43748541	43749692	6b_7	'6b-7	1	1	Y	121	0	23
43748541	43752277	6b_8	'6b-8	1	1	Y	4	0	5
43749825	43752277	7_8	'7b-8a	1	1	Y	260	11	25
43749825	43752343	7_8xxB	'7b-8b	1	1	Y	0	2	3
TOTAL							1219	37
Tissue	Run	Sex	Description	Source	ReadLen	Paired	Num_reads	Star_Num_input_reads	S_Avg_input_read_len	S_Uniquely_mapped	S_Avg_mapped_len	S_Multi_mapped	S_Many_loci_mapped	S_Splices_on_chr6
kidney	ERR030893	female	60-year-old Caucasian	HCT20142	75	SINGLE	79772393	79772393	75	8019628	73.41	1290832	111122	804699
First_base	Last_base	Exons	Vegfa	Strand	Motiff	Annotat	Unique	Multi	Max_splice_align_overhang
43739050	43742077	1_2	'1-2	1	1	Y	59	0	36
43742130	43745205	2_3	'2-3	1	1	Y	92	0	36
43745403	43746196	3_4	'3-4	1	1	Y	165	0	37
43746274	43746625	4_5	'4-5	1	1	Y	174	0	30
43746274	43752277	4_8	'4-8a	1	1	Y	0	4	5
43746656	43748468	5_6	'5-6a	1	1	Y	47	1	30
43746656	43749692	5_7	'5-7	1	1	Y	79	0	35
43746656	43752277	5_8	'5-8a	1	1	Y	60	0	30
43748523	43749692	6a_7	'6a-7	1	1	Y	17	0	31
43748541	43749692	6b_7	'6b-7	1	1	Y	99	0	37
43748541	43752277	6b_8	'6b-8	1	1	Y	2	0	30
43749825	43752277	7_8	'7b-8a	1	1	Y	221	4	37
TOTAL							1015	9
TOTALS for kidney	NumReads	Reads_uniq_mapped on chrom6	Bases uniq mapped on chrom6:	Num splices on chrom6
	160169730	13639180	1.13837e+09	1584685
First_base	Last_base	Exons	Vegfa	Files	Annotat	Unique	Multi	Max_overhang
43739050	43742077	1_2	'1-2	2	Y	135	0	36
43742130	43745205	2_3	'2-3	2	Y	209	0	36
43745403	43746196	3_4	'3-4	2	Y	410	0	37
43746274	43746625	4_5	'4-5	2	Y	352	0	30
43746274	43752277	4_8	'4-8a	2	Y	0	15	5
43746656	43748468	5_6	'5-6a	2	Y	105	14	30
43746656	43749692	5_7	'5-7	2	Y	175	0	35
43746656	43752277	5_8	'5-8a	2	Y	107	0	30
43748523	43749692	6a_7	'6a-7	2	Y	34	0	31
43748541	43749692	6b_7	'6b-7	2	Y	220	0	37
43748541	43752277	6b_8	'6b-8	2	Y	6	0	30
43749825	43752277	7_8	'7b-8a	2	Y	481	15	37
43749825	43752343	7_8xxB	'7b-8b	1	Y	0	2	3
Tissue	Run	Sex	Description	Source	ReadLen	Paired	Num_reads	Star_Num_input_reads	S_Avg_input_read_len	S_Uniquely_mapped	S_Avg_mapped_len	S_Multi_mapped	S_Many_loci_mapped	S_Splices_on_chr6
leukocyte	ERR030875	male	58-year-old Caucasian	HCT20149	50	PAIRED	81217148	81217148	100	10219465	98.1	422241	12450	1991862
First_base	Last_base	Exons	Vegfa	Strand	Motiff	Annotat	Unique	Multi	Max_splice_align_overhang
43739050	43742077	1_2	'1-2	1	1	Y	11	0	23
43742130	43745205	2_3	'2-3	1	1	Y	23	0	22
43745403	43746196	3_4	'3-4	1	1	Y	17	0	24
43746274	43746625	4_5	'4-5	1	1	Y	25	0	23
43746656	43749692	5_7	'5-7	1	1	Y	8	0	24
43746656	43752277	5_8	'5-8a	1	1	Y	23	0	24
43749825	43752277	7_8	'7b-8a	1	1	Y	8	0	8
TOTAL							115	0
Tissue	Run	Sex	Description	Source	ReadLen	Paired	Num_reads	Star_Num_input_reads	S_Avg_input_read_len	S_Uniquely_mapped	S_Avg_mapped_len	S_Multi_mapped	S_Many_loci_mapped	S_Splices_on_chr6
leukocyte	ERR030900	male	58-year-old Caucasian	HCT20149	75	SINGLE	82785673	82785673	75	12582077	73.83	1374686	68799	1777187
First_base	Last_base	Exons	Vegfa	Strand	Motiff	Annotat	Unique	Multi	Max_splice_align_overhang
43739050	43742077	1_2	'1-2	1	1	Y	6	0	23
43742130	43745205	2_3	'2-3	1	1	Y	30	0	29
43745403	43746196	3_4	'3-4	1	1	Y	11	0	35
43746274	43746625	4_5	'4-5	1	1	Y	19	0	30
43746656	43749692	5_7	'5-7	1	1	Y	8	0	24
43746656	43752277	5_8	'5-8a	1	1	Y	12	0	25
TOTAL							86	0
TOTALS for leukocyte	NumReads	Reads_uniq_mapped on chrom6	Bases uniq mapped on chrom6:	Num splices on chrom6
	164002821	22801542	1.93146e+09	3769049
First_base	Last_base	Exons	Vegfa	Files	Annotat	Unique	Multi	Max_overhang
43739050	43742077	1_2	'1-2	2	Y	17	0	23
43742130	43745205	2_3	'2-3	2	Y	53	0	29
43745403	43746196	3_4	'3-4	2	Y	28	0	35
43746274	43746625	4_5	'4-5	2	Y	44	0	30
43746656	43749692	5_7	'5-7	2	Y	16	0	24
43746656	43752277	5_8	'5-8a	2	Y	35	0	25
43749825	43752277	7_8	'7b-8a	1	Y	8	0	8
Tissue	Run	Sex	Description	Source	ReadLen	Paired	Num_reads	Star_Num_input_reads	S_Avg_input_read_len	S_Uniquely_mapped	S_Avg_mapped_len	S_Multi_mapped	S_Many_loci_mapped	S_Splices_on_chr6
liver	ERR030887	male	37-year-old Caucasian	HCT20144	50	PAIRED	80048623	80048623	100	3781490	98.05	383947	7199	734236
First_base	Last_base	Exons	Vegfa	Strand	Motiff	Annotat	Unique	Multi	Max_splice_align_overhang
43739050	43742077	1_2	'1-2	1	1	Y	79	0	25
43742130	43745205	2_3	'2-3	1	1	Y	141	1	24
43745403	43746196	3_4	'3-4	1	1	Y	265	0	25
43746274	43746625	4_5	'4-5	1	1	Y	167	0	24
43746274	43752277	4_8	'4-8a	1	1	Y	0	10	5
43746656	43748468	5_6	'5-6a	1	1	Y	130	1	24
43746656	43749692	5_7	'5-7	1	1	Y	49	0	25
43746656	43752277	5_8	'5-8a	1	1	Y	48	0	25
43748523	43749692	6a_7	'6a-7	1	1	Y	22	0	24
43748541	43749692	6b_7	'6b-7	1	1	Y	88	0	23
43749825	43752277	7_8	'7b-8a	1	1	Y	158	10	25
43749825	43752343	7_8xxB	'7b-8b	1	1	Y	0	7	3
TOTAL							1147	29
Tissue	Run	Sex	Description	Source	ReadLen	Paired	Num_reads	Star_Num_input_reads	S_Avg_input_read_len	S_Uniquely_mapped	S_Avg_mapped_len	S_Multi_mapped	S_Many_loci_mapped	S_Splices_on_chr6
liver	ERR030895	male	37-year-old Caucasian	HCT20144	75	SINGLE	77453877	77453877	75	4914841	73.04	794299	35546	639794
First_base	Last_base	Exons	Vegfa	Strand	Motiff	Annotat	Unique	Multi	Max_splice_align_overhang
43739050	43742077	1_2	'1-2	1	1	Y	61	0	36
43742130	43745205	2_3	'2-3	1	1	Y	68	0	34
43742130	43745276	2_NIL		1	1	N	1	0	12
43745403	43746196	3_4	'3-4	1	1	Y	153	0	35
43746274	43746625	4_5	'4-5	1	1	Y	136	0	35
43746274	43752277	4_8	'4-8a	1	1	Y	0	3	5
43746656	43748468	5_6	'5-6a	1	1	Y	43	0	35
43746656	43749692	5_7	'5-7	1	1	Y	56	0	33
43746656	43752277	5_8	'5-8a	1	1	Y	31	0	32
43747907	43748468	NIL_6		1	1	N	7	0	28
43748523	43749692	6a_7	'6a-7	1	1	Y	19	0	28
43748541	43749692	6b_7	'6b-7	1	1	Y	69	0	37
43749825	43752277	7_8	'7b-8a	1	1	Y	127	3	37
43749825	43752343	7_8xxB	'7b-8b	1	1	Y	0	1	3
TOTAL							771	7
TOTALS for liver	NumReads	Reads_uniq_mapped on chrom6	Bases uniq mapped on chrom6:	Num splices on chrom6
	157502500	8696331	7.29755e+08	1374030
First_base	Last_base	Exons	Vegfa	Files	Annotat	Unique	Multi	Max_overhang
43739050	43742077	1_2	'1-2	2	Y	140	0	36
43742130	43745205	2_3	'2-3	2	Y	209	1	34
43742130	43745276	2_NIL		1	N	1	0	12
43745403	43746196	3_4	'3-4	2	Y	418	0	35
43746274	43746625	4_5	'4-5	2	Y	303	0	35
43746274	43752277	4_8	'4-8a	2	Y	0	13	5
43746656	43748468	5_6	'5-6a	2	Y	173	1	35
43746656	43749692	5_7	'5-7	2	Y	105	0	33
43746656	43752277	5_8	'5-8a	2	Y	79	0	32
43747907	43748468	NIL_6		1	N	7	0	28
43748523	43749692	6a_7	'6a-7	2	Y	41	0	28
43748541	43749692	6b_7	'6b-7	2	Y	157	0	37
43749825	43752277	7_8	'7b-8a	2	Y	285	13	37
43749825	43752343	7_8xxB	'7b-8b	2	Y	0	8	3
Tissue	Run	Sex	Description	Source	ReadLen	Paired	Num_reads	Star_Num_input_reads	S_Avg_input_read_len	S_Uniquely_mapped	S_Avg_mapped_len	S_Multi_mapped	S_Many_loci_mapped	S_Splices_on_chr6
lung	ERR030879	male	65-year-old Caucasian	HCT20145	50	PAIRED	79296905	79296905	100	8937406	98.17	456487	11468	1520658
First_base	Last_base	Exons	Vegfa	Strand	Motiff	Annotat	Unique	Multi	Max_splice_align_overhang
43739050	43742077	1_2	'1-2	1	1	Y	227	0	25
43739050	43745205	1_3	'1-3	1	1	N	1	0	19
43742130	43745205	2_3	'2-3	1	1	Y	236	0	24
43745403	43746196	3_4	'3-4	1	1	Y	420	1	25
43746274	43746625	4_5	'4-5	1	1	Y	350	0	25
43746274	43752277	4_8	'4-8a	1	1	Y	6	13	15
43746656	43748468	5_6	'5-6a	1	1	Y	184	8	25
43746656	43749692	5_7	'5-7	1	1	Y	52	0	24
43746656	43752277	5_8	'5-8a	1	1	Y	54	0	24
43748523	43749692	6a_7	'6a-7	1	1	Y	47	0	24
43748541	43749692	6b_7	'6b-7	1	1	Y	218	0	25
43749825	43752277	7_8	'7b-8a	1	1	Y	213	13	24
43749825	43752343	7_8xxB	'7b-8b	1	1	Y	6	13	3
TOTAL							2014	48
Tissue	Run	Sex	Description	Source	ReadLen	Paired	Num_reads	Star_Num_input_reads	S_Avg_input_read_len	S_Uniquely_mapped	S_Avg_mapped_len	S_Multi_mapped	S_Many_loci_mapped	S_Splices_on_chr6
lung	ERR030896	male	65-year-old Caucasian	HCT20145	75	SINGLE	81255438	81255438	75	11044703	73.89	1302157	50780	1404612
First_base	Last_base	Exons	Vegfa	Strand	Motiff	Annotat	Unique	Multi	Max_splice_align_overhang
43739050	43742077	1_2	'1-2	1	1	Y	208	0	36
43739050	43745205	1_3	'1-3	1	1	N	10	0	31
43742130	43745205	2_3	'2-3	1	1	Y	174	0	37
43744449	43745395	NIL_NIL		2	2	N	0	1	12
43745403	43746196	3_4	'3-4	1	1	Y	308	0	36
43746274	43746625	4_5	'4-5	1	1	Y	309	0	35
43746274	43752277	4_8	'4-8a	1	1	Y	0	5	5
43746656	43748468	5_6	'5-6a	1	1	Y	128	17	33
43746656	43749692	5_7	'5-7	1	1	Y	81	0	27
43746656	43752277	5_8	'5-8a	1	1	Y	103	0	34
43748523	43749692	6a_7	'6a-7	1	1	Y	28	0	27
43748541	43749692	6b_7	'6b-7	1	1	Y	142	0	37
43749825	43752277	7_8	'7b-8a	1	1	Y	167	5	37
43749825	43752343	7_8xxB	'7b-8b	1	1	Y	0	13	3
TOTAL							1658	41
TOTALS for lung	NumReads	Reads_uniq_mapped on chrom6	Bases uniq mapped on chrom6:	Num splices on chrom6
	160552343	19982109	1.69348e+09	2925270
First_base	Last_base	Exons	Vegfa	Files	Annotat	Unique	Multi	Max_overhang
43739050	43742077	1_2	'1-2	2	Y	435	0	36
43739050	43745205	1_3	'1-3	2	N	11	0	31
43742130	43745205	2_3	'2-3	2	Y	410	0	37
43744449	43745395	NIL_NIL		1	N	0	1	12
43745403	43746196	3_4	'3-4	2	Y	728	1	36
43746274	43746625	4_5	'4-5	2	Y	659	0	35
43746274	43752277	4_8	'4-8a	2	Y	6	18	15
43746656	43748468	5_6	'5-6a	2	Y	312	25	33
43746656	43749692	5_7	'5-7	2	Y	133	0	27
43746656	43752277	5_8	'5-8a	2	Y	157	0	34
43748523	43749692	6a_7	'6a-7	2	Y	75	0	27
43748541	43749692	6b_7	'6b-7	2	Y	360	0	37
43749825	43752277	7_8	'7b-8a	2	Y	380	18	37
43749825	43752343	7_8xxB	'7b-8b	2	Y	6	26	3
Tissue	Run	Sex	Description	Source	ReadLen	Paired	Num_reads	Star_Num_input_reads	S_Avg_input_read_len	S_Uniquely_mapped	S_Avg_mapped_len	S_Multi_mapped	S_Many_loci_mapped	S_Splices_on_chr6
lymph node	ERR030878	female	86-year-old Caucasian	HCT20146	50	PAIRED	82078157	82078157	100	7700716	98.08	619172	12279	1212372
First_base	Last_base	Exons	Vegfa	Strand	Motiff	Annotat	Unique	Multi	Max_splice_align_overhang
43739050	43742077	1_2	'1-2	1	1	Y	68	0	22
43742130	43745205	2_3	'2-3	1	1	Y	155	0	25
43745403	43746196	3_4	'3-4	1	1	Y	228	0	25
43746274	43746625	4_5	'4-5	1	1	Y	251	0	25
43746274	43752277	4_8	'4-8a	1	1	Y	0	28	5
43746656	43748468	5_6	'5-6a	1	1	Y	37	0	19
43746656	43749692	5_7	'5-7	1	1	Y	122	0	24
43746656	43752277	5_8	'5-8a	1	1	Y	116	0	24
43748523	43749692	6a_7	'6a-7	1	1	Y	13	0	23
43748541	43749692	6b_7	'6b-7	1	1	Y	79	0	22
43749825	43752277	7_8	'7b-8a	1	1	Y	143	28	24
TOTAL							1212	56
Tissue	Run	Sex	Description	Source	ReadLen	Paired	Num_reads	Star_Num_input_reads	S_Avg_input_read_len	S_Uniquely_mapped	S_Avg_mapped_len	S_Multi_mapped	S_Many_loci_mapped	S_Splices_on_chr6
lymph node	ERR030897	female	86-year-old Caucasian	HCT20146	75	SINGLE	81916460	81916460	75	9586926	73.76	1507905	55681	1129373
First_base	Last_base	Exons	Vegfa	Strand	Motiff	Annotat	Unique	Multi	Max_splice_align_overhang
43739050	43742077	1_2	'1-2	1	1	Y	57	0	36
43742130	43745205	2_3	'2-3	1	1	Y	57	0	35
43745403	43746196	3_4	'3-4	1	1	Y	173	0	35
43746274	43746625	4_5	'4-5	1	1	Y	177	0	34
43746274	43752277	4_8	'4-8a	1	1	Y	0	16	5
43746656	43748468	5_6	'5-6a	1	1	Y	13	0	35
43746656	43749692	5_7	'5-7	1	1	Y	79	0	34
43746656	43752277	5_8	'5-8a	1	1	Y	69	0	29
43748541	43749692	6b_7	'6b-7	1	1	Y	42	0	37
43749825	43752277	7_8	'7b-8a	1	1	Y	124	16	37
TOTAL							791	32
TOTALS for lymph node	NumReads	Reads_uniq_mapped on chrom6	Bases uniq mapped on chrom6:	Num splices on chrom6
	163994617	17287642	1.46242e+09	2341745
First_base	Last_base	Exons	Vegfa	Files	Annotat	Unique	Multi	Max_overhang
43739050	43742077	1_2	'1-2	2	Y	125	0	36
43742130	43745205	2_3	'2-3	2	Y	212	0	35
43745403	43746196	3_4	'3-4	2	Y	401	0	35
43746274	43746625	4_5	'4-5	2	Y	428	0	34
43746274	43752277	4_8	'4-8a	2	Y	0	44	5
43746656	43748468	5_6	'5-6a	2	Y	50	0	35
43746656	43749692	5_7	'5-7	2	Y	201	0	34
43746656	43752277	5_8	'5-8a	2	Y	185	0	29
43748523	43749692	6a_7	'6a-7	1	Y	13	0	23
43748541	43749692	6b_7	'6b-7	2	Y	121	0	37
43749825	43752277	7_8	'7b-8a	2	Y	267	44	37
Tissue	Run	Sex	Description	Source	ReadLen	Paired	Num_reads	Star_Num_input_reads	S_Avg_input_read_len	S_Uniquely_mapped	S_Avg_mapped_len	S_Multi_mapped	S_Many_loci_mapped	S_Splices_on_chr6
ovary	ERR030874	female	47-year-old African American	HCT20150	50	PAIRED	80946260	80946260	100	8560099	97.8	475445	11571	1373380
First_base	Last_base	Exons	Vegfa	Strand	Motiff	Annotat	Unique	Multi	Max_splice_align_overhang
43739050	43742077	1_2	'1-2	1	1	Y	35	0	24
43741853	43742077	newE_2	'1E-2	1	1	N	1	0	23
43742130	43745205	2_3	'2-3	1	1	Y	89	0	24
43745403	43746196	3_4	'3-4	1	1	Y	105	0	25
43746274	43746625	4_5	'4-5	1	1	Y	167	0	25
43746274	43752277	4_8	'4-8a	1	1	Y	0	2	5
43746656	43748468	5_6	'5-6a	1	1	Y	5	0	24
43746656	43749692	5_7	'5-7	1	1	Y	43	0	24
43746656	43752277	5_8	'5-8a	1	1	Y	51	0	24
43748523	43749692	6a_7	'6a-7	1	1	Y	2	0	9
43748541	43749692	6b_7	'6b-7	1	1	Y	27	0	23
43749825	43752277	7_8	'7b-8a	1	1	Y	64	3	24
TOTAL							589	5
Tissue	Run	Sex	Description	Source	ReadLen	Paired	Num_reads	Star_Num_input_reads	S_Avg_input_read_len	S_Uniquely_mapped	S_Avg_mapped_len	S_Multi_mapped	S_Many_loci_mapped	S_Splices_on_chr6
ovary	ERR030901	female	47-year-old African American	HCT20150	75	SINGLE	81003052	81003052	75	11133903	73.45	1547134	49275	1310208
First_base	Last_base	Exons	Vegfa	Strand	Motiff	Annotat	Unique	Multi	Max_splice_align_overhang
43739050	43742077	1_2	'1-2	1	1	Y	46	0	37
43741853	43742077	newE_2	'1E-2	1	1	N	1	0	23
43742130	43745205	2_3	'2-3	1	1	Y	47	0	35
43745403	43746196	3_4	'3-4	1	1	Y	100	0	36
43746274	43746625	4_5	'4-5	1	1	Y	102	1	36
43746656	43748468	5_6	'5-6a	1	1	Y	11	0	29
43746656	43749692	5_7	'5-7	1	1	Y	34	0	33
43746656	43752277	5_8	'5-8a	1	1	Y	48	1	35
43748523	43749692	6a_7	'6a-7	1	1	Y	4	0	34
43748541	43749692	6b_7	'6b-7	1	1	Y	22	0	37
43749825	43752277	7_8	'7b-8a	1	1	Y	45	0	37
TOTAL							460	2
TOTALS for ovary	NumReads	Reads_uniq_mapped on chrom6	Bases uniq mapped on chrom6:	Num splices on chrom6
	161949312	19694002	1.65496e+09	2683588
First_base	Last_base	Exons	Vegfa	Files	Annotat	Unique	Multi	Max_overhang
43739050	43742077	1_2	'1-2	2	Y	81	0	37
43741853	43742077	newE_2	'1E-2	2	N	2	0	23
43742130	43745205	2_3	'2-3	2	Y	136	0	35
43745403	43746196	3_4	'3-4	2	Y	205	0	36
43746274	43746625	4_5	'4-5	2	Y	269	1	36
43746274	43752277	4_8	'4-8a	1	Y	0	2	5
43746656	43748468	5_6	'5-6a	2	Y	16	0	29
43746656	43749692	5_7	'5-7	2	Y	77	0	33
43746656	43752277	5_8	'5-8a	2	Y	99	1	35
43748523	43749692	6a_7	'6a-7	2	Y	6	0	34
43748541	43749692	6b_7	'6b-7	2	Y	49	0	37
43749825	43752277	7_8	'7b-8a	2	Y	109	3	37
Tissue	Run	Sex	Description	Source	ReadLen	Paired	Num_reads	Star_Num_input_reads	S_Avg_input_read_len	S_Uniquely_mapped	S_Avg_mapped_len	S_Multi_mapped	S_Many_loci_mapped	S_Splices_on_chr6
prostate	ERR030877	male	73-year-old Caucasian	HCT20147	50	PAIRED	82334076	82334076	100	9014670	98.06	454154	10796	1439919
First_base	Last_base	Exons	Vegfa	Strand	Motiff	Annotat	Unique	Multi	Max_splice_align_overhang
43739050	43742077	1_2	'1-2	1	1	Y	99	0	25
43739050	43745205	1_3	'1-3	1	1	N	33	0	22
43742130	43745205	2_3	'2-3	1	1	Y	143	0	22
43745403	43746196	3_4	'3-4	1	1	Y	254	0	24
43746274	43746625	4_5	'4-5	1	1	Y	201	0	24
43746274	43752277	4_8	'4-8a	1	1	Y	0	6	5
43746656	43748468	5_6	'5-6a	1	1	Y	16	0	19
43746656	43749692	5_7	'5-7	1	1	Y	86	0	24
43746656	43752277	5_8	'5-8a	1	1	Y	52	0	24
43748523	43749692	6a_7	'6a-7	1	1	Y	10	0	23
43748541	43749692	6b_7	'6b-7	1	1	Y	31	0	20
43749825	43752277	7_8	'7b-8a	1	1	Y	147	6	24
43749825	43752343	7_8xxB	'7b-8b	1	1	Y	0	3	3
TOTAL							1072	15
Tissue	Run	Sex	Description	Source	ReadLen	Paired	Num_reads	Star_Num_input_reads	S_Avg_input_read_len	S_Uniquely_mapped	S_Avg_mapped_len	S_Multi_mapped	S_Many_loci_mapped	S_Splices_on_chr6
prostate	ERR030898	male	73-year-old Caucasian	HCT20147	75	SINGLE	83319902	83319902	75	11339659	73.82	1394344	52577	1323815
First_base	Last_base	Exons	Vegfa	Strand	Motiff	Annotat	Unique	Multi	Max_splice_align_overhang
43739050	43742077	1_2	'1-2	1	1	Y	91	0	37
43739050	43745205	1_3	'1-3	1	1	N	11	0	33
43742130	43745205	2_3	'2-3	1	1	Y	125	0	34
43745403	43746196	3_4	'3-4	1	1	Y	144	0	36
43746274	43746625	4_5	'4-5	1	1	Y	171	0	30
43746274	43752277	4_8	'4-8a	1	1	Y	0	7	5
43746656	43748468	5_6	'5-6a	1	1	Y	46	0	32
43746656	43749692	5_7	'5-7	1	1	Y	85	0	34
43746656	43752277	5_8	'5-8a	1	1	Y	59	0	34
43748523	43749692	6a_7	'6a-7	1	1	Y	5	0	27
43748541	43749692	6b_7	'6b-7	1	1	Y	22	0	35
43749825	43752277	7_8	'7b-8a	1	1	Y	113	7	36
43749825	43752343	7_8xxB	'7b-8b	1	1	Y	0	5	3
TOTAL							872	19
TOTALS for prostate	NumReads	Reads_uniq_mapped on chrom6	Bases uniq mapped on chrom6:	Num splices on chrom6
	165653978	20354329	1.72107e+09	2763734
First_base	Last_base	Exons	Vegfa	Files	Annotat	Unique	Multi	Max_overhang
43739050	43742077	1_2	'1-2	2	Y	190	0	37
43739050	43745205	1_3	'1-3	2	N	44	0	33
43742130	43745205	2_3	'2-3	2	Y	268	0	34
43745403	43746196	3_4	'3-4	2	Y	398	0	36
43746274	43746625	4_5	'4-5	2	Y	372	0	30
43746274	43752277	4_8	'4-8a	2	Y	0	13	5
43746656	43748468	5_6	'5-6a	2	Y	62	0	32
43746656	43749692	5_7	'5-7	2	Y	171	0	34
43746656	43752277	5_8	'5-8a	2	Y	111	0	34
43748523	43749692	6a_7	'6a-7	2	Y	15	0	27
43748541	43749692	6b_7	'6b-7	2	Y	53	0	35
43749825	43752277	7_8	'7b-8a	2	Y	260	13	36
43749825	43752343	7_8xxB	'7b-8b	2	Y	0	8	3
Tissue	Run	Sex	Description	Source	ReadLen	Paired	Num_reads	Star_Num_input_reads	S_Avg_input_read_len	S_Uniquely_mapped	S_Avg_mapped_len	S_Multi_mapped	S_Many_loci_mapped	S_Splices_on_chr6
skeletal muscle	ERR030876	male	77-year-old Caucasian	HCT20148	50	PAIRED	82111139	82111139	100	6552142	98.24	215597	5812	814922
First_base	Last_base	Exons	Vegfa	Strand	Motiff	Annotat	Unique	Multi	Max_splice_align_overhang
43739050	43742077	1_2	'1-2	1	1	Y	132	0	25
43742130	43745205	2_3	'2-3	1	1	Y	89	0	25
43745403	43746196	3_4	'3-4	1	1	Y	262	0	24
43746274	43746625	4_5	'4-5	1	1	Y	155	0	25
43746656	43748468	5_6	'5-6a	1	1	Y	11	0	7
43746656	43749692	5_7	'5-7	1	1	Y	104	0	24
43746656	43752277	5_8	'5-8a	1	1	Y	17	0	5
43748523	43749692	6a_7	'6a-7	1	1	Y	26	0	24
43748541	43749692	6b_7	'6b-7	1	1	Y	43	0	23
43749825	43752277	7_8	'7b-8a	1	1	Y	186	0	24
43749825	43752343	7_8xxB	'7b-8b	1	1	Y	0	8	3
TOTAL							1025	8
Tissue	Run	Sex	Description	Source	ReadLen	Paired	Num_reads	Star_Num_input_reads	S_Avg_input_read_len	S_Uniquely_mapped	S_Avg_mapped_len	S_Multi_mapped	S_Many_loci_mapped	S_Splices_on_chr6
skeletal muscle	ERR030899	male	77-year-old Caucasian	HCT20148	75	SINGLE	82864636	82864636	75	8718319	73.77	802155	28799	772255
First_base	Last_base	Exons	Vegfa	Strand	Motiff	Annotat	Unique	Multi	Max_splice_align_overhang
43739050	43742077	1_2	'1-2	1	1	Y	93	0	36
43742130	43745205	2_3	'2-3	1	1	Y	75	0	29
43745403	43746196	3_4	'3-4	1	1	Y	179	0	34
43746274	43746625	4_5	'4-5	1	1	Y	155	0	35
43746274	43752277	4_8	'4-8a	1	1	Y	0	6	4
43746656	43748468	5_6	'5-6a	1	1	Y	9	0	19
43746656	43749692	5_7	'5-7	1	1	Y	105	0	30
43746656	43752277	5_8	'5-8a	1	1	Y	24	0	16
43748523	43749692	6a_7	'6a-7	1	1	Y	20	0	27
43748541	43749692	6b_7	'6b-7	1	1	Y	23	0	31
43749825	43752277	7_8	'7b-8a	1	1	Y	91	6	29
TOTAL							774	12
TOTALS for skeletal muscle	NumReads	Reads_uniq_mapped on chrom6	Bases uniq mapped on chrom6:	Num splices on chrom6
	164975775	15270461	1.28683e+09	1587177
First_base	Last_base	Exons	Vegfa	Files	Annotat	Unique	Multi	Max_overhang
43739050	43742077	1_2	'1-2	2	Y	225	0	36
43742130	43745205	2_3	'2-3	2	Y	164	0	29
43745403	43746196	3_4	'3-4	2	Y	441	0	34
43746274	43746625	4_5	'4-5	2	Y	310	0	35
43746274	43752277	4_8	'4-8a	1	Y	0	6	4
43746656	43748468	5_6	'5-6a	2	Y	20	0	19
43746656	43749692	5_7	'5-7	2	Y	209	0	30
43746656	43752277	5_8	'5-8a	2	Y	41	0	16
43748523	43749692	6a_7	'6a-7	2	Y	46	0	27
43748541	43749692	6b_7	'6b-7	2	Y	66	0	31
43749825	43752277	7_8	'7b-8a	2	Y	277	6	29
43749825	43752343	7_8xxB	'7b-8b	1	Y	0	8	3
Tissue	Run	Sex	Description	Source	ReadLen	Paired	Num_reads	Star_Num_input_reads	S_Avg_input_read_len	S_Uniquely_mapped	S_Avg_mapped_len	S_Multi_mapped	S_Many_loci_mapped	S_Splices_on_chr6
testis	ERR030873	male	19-year-old Caucasian	HCT20151	50	PAIRED	81836199	81836199	100	6448412	97.91	323849	11584	1118196
First_base	Last_base	Exons	Vegfa	Strand	Motiff	Annotat	Unique	Multi	Max_splice_align_overhang
43739050	43742077	1_2	'1-2	1	1	Y	12	0	23
43742130	43745205	2_3	'2-3	1	1	Y	32	0	22
43745403	43746196	3_4	'3-4	1	1	Y	66	0	24
43746274	43746625	4_5	'4-5	1	1	Y	48	0	24
43746274	43752277	4_8	'4-8a	1	1	Y	0	6	3
43746656	43748468	5_6	'5-6a	1	1	Y	1	0	25
43746656	43749692	5_7	'5-7	1	1	Y	14	0	23
43746656	43752277	5_8	'5-8a	1	1	Y	18	0	23
43748541	43749692	6b_7	'6b-7	1	1	Y	20	0	21
43749825	43752277	7_8	'7b-8a	1	1	Y	31	6	24
TOTAL							242	12
Tissue	Run	Sex	Description	Source	ReadLen	Paired	Num_reads	Star_Num_input_reads	S_Avg_input_read_len	S_Uniquely_mapped	S_Avg_mapped_len	S_Multi_mapped	S_Many_loci_mapped	S_Splices_on_chr6
testis	ERR030902	male	19-year-old Caucasian	HCT20151	75	SINGLE	82044319	82044319	75	8657709	73.58	1129714	45033	1064608
First_base	Last_base	Exons	Vegfa	Strand	Motiff	Annotat	Unique	Multi	Max_splice_align_overhang
43739050	43742077	1_2	'1-2	1	1	Y	12	1	35
43742130	43745205	2_3	'2-3	1	1	Y	30	1	31
43745403	43746196	3_4	'3-4	1	1	Y	36	0	35
43746274	43746625	4_5	'4-5	1	1	Y	31	0	36
43746656	43748468	5_6	'5-6a	1	1	Y	2	0	27
43746656	43749692	5_7	'5-7	1	1	Y	15	0	30
43746656	43752277	5_8	'5-8a	1	1	Y	14	0	19
43748541	43749692	6b_7	'6b-7	1	1	Y	13	0	35
43749825	43752277	7_8	'7b-8a	1	1	Y	15	0	28
TOTAL							168	2
TOTALS for testis	NumReads	Reads_uniq_mapped on chrom6	Bases uniq mapped on chrom6:	Num splices on chrom6
	163880518	15106121	1.2684e+09	2182804
First_base	Last_base	Exons	Vegfa	Files	Annotat	Unique	Multi	Max_overhang
43739050	43742077	1_2	'1-2	2	Y	24	1	35
43742130	43745205	2_3	'2-3	2	Y	62	1	31
43745403	43746196	3_4	'3-4	2	Y	102	0	35
43746274	43746625	4_5	'4-5	2	Y	79	0	36
43746274	43752277	4_8	'4-8a	1	Y	0	6	3
43746656	43748468	5_6	'5-6a	2	Y	3	0	27
43746656	43749692	5_7	'5-7	2	Y	29	0	30
43746656	43752277	5_8	'5-8a	2	Y	32	0	23
43748541	43749692	6b_7	'6b-7	2	Y	33	0	35
43749825	43752277	7_8	'7b-8a	2	Y	46	6	28
Tissue	Run	Sex	Description	Source	ReadLen	Paired	Num_reads	Star_Num_input_reads	S_Avg_input_read_len	S_Uniquely_mapped	S_Avg_mapped_len	S_Multi_mapped	S_Many_loci_mapped	S_Splices_on_chr6
thyroid	ERR030872	female	60-year-old Caucasian	HCT20152	50	PAIRED	81912887	81912887	100	6966892	97.89	455694	10625	1156758
First_base	Last_base	Exons	Vegfa	Strand	Motiff	Annotat	Unique	Multi	Max_splice_align_overhang
43738363	43738639	newA_NIL		1	1	N	1	0	21
43739050	43742077	1_2	'1-2	1	1	Y	165	0	25
43741393	43742077	NIL_2		1	1	N	1	0	24
43742130	43745205	2_3	'2-3	1	1	Y	497	3	25
43745403	43746196	3_4	'3-4	1	1	Y	466	1	25
43746274	43746625	4_5	'4-5	1	1	Y	721	4	25
43746274	43752277	4_8	'4-8a	1	1	Y	0	6	4
43746656	43748468	5_6	'5-6a	1	1	Y	165	9	25
43746656	43749692	5_7	'5-7	1	1	Y	200	0	24
43746656	43752277	5_8	'5-8a	1	1	Y	117	1	24
43748523	43749692	6a_7	'6a-7	1	1	Y	61	0	25
43748523	43752277	6a_8	'6a-8a	1	1	N	1	0	23
43748541	43749692	6b_7	'6b-7	1	1	Y	334	0	25
43749825	43752277	7_8	'7b-8a	1	1	Y	378	10	25
43749825	43752343	7_8xxB	'7b-8b	1	1	Y	3	15	4
TOTAL							3110	49
Tissue	Run	Sex	Description	Source	ReadLen	Paired	Num_reads	Star_Num_input_reads	S_Avg_input_read_len	S_Uniquely_mapped	S_Avg_mapped_len	S_Multi_mapped	S_Many_loci_mapped	S_Splices_on_chr6
thyroid	ERR030903	female	60-year-old Caucasian	HCT20152	75	SINGLE	80246657	80246657	75	8960184	73.53	1311611	42708	1110315
First_base	Last_base	Exons	Vegfa	Strand	Motiff	Annotat	Unique	Multi	Max_splice_align_overhang
43739050	43742077	1_2	'1-2	1	1	Y	106	0	36
43740696	43742077	newB_2	'1B-2	1	1	N	1	0	21
43741376	43742077	newD_2	'1D-2	1	1	N	2	0	18
43742130	43745205	2_3	'2-3	1	1	Y	371	1	37
43745403	43746196	3_4	'3-4	1	1	Y	479	0	37
43746274	43746625	4_5	'4-5	1	1	Y	523	2	36
43746274	43752277	4_8	'4-8a	1	1	Y	0	9	5
43746656	43748468	5_6	'5-6a	1	1	Y	153	3	34
43746656	43748476	5_newF	'5-6b	1	1	N	1	0	14
43746656	43749692	5_7	'5-7	1	1	Y	195	0	33
43746656	43752277	5_8	'5-8a	1	1	Y	118	1	33
43748523	43749692	6a_7	'6a-7	1	1	Y	46	0	34
43748523	43752277	6a_8	'6a-8a	1	1	N	2	0	27
43748541	43749692	6b_7	'6b-7	1	1	Y	239	0	37
43748541	43752277	6b_8	'6b-8	1	1	Y	2	0	3
43749825	43752277	7_8	'7b-8a	1	1	Y	343	9	37
43749825	43752343	7_8xxB	'7b-8b	1	1	Y	0	16	4
TOTAL							2581	41
TOTALS for thyroid	NumReads	Reads_uniq_mapped on chrom6	Bases uniq mapped on chrom6:	Num splices on chrom6
	162159544	15927076	1.34083e+09	2267073
First_base	Last_base	Exons	Vegfa	Files	Annotat	Unique	Multi	Max_overhang
43738363	43738639	newA_NIL		1	N	1	0	21
43739050	43742077	1_2	'1-2	2	Y	271	0	36
43740696	43742077	newB_2	'1B-2	1	N	1	0	21
43741376	43742077	newD_2	'1D-2	1	N	2	0	18
43741393	43742077	NIL_2		1	N	1	0	24
43742130	43745205	2_3	'2-3	2	Y	868	4	37
43745403	43746196	3_4	'3-4	2	Y	945	1	37
43746274	43746625	4_5	'4-5	2	Y	1244	6	36
43746274	43752277	4_8	'4-8a	2	Y	0	15	5
43746656	43748468	5_6	'5-6a	2	Y	318	12	34
43746656	43748476	5_newF	'5-6b	1	N	1	0	14
43746656	43749692	5_7	'5-7	2	Y	395	0	33
43746656	43752277	5_8	'5-8a	2	Y	235	2	33
43748523	43749692	6a_7	'6a-7	2	Y	107	0	34
43748523	43752277	6a_8	'6a-8a	2	N	3	0	27
43748541	43749692	6b_7	'6b-7	2	Y	573	0	37
43748541	43752277	6b_8	'6b-8	1	Y	2	0	3
43749825	43752277	7_8	'7b-8a	2	Y	721	19	37
43749825	43752343	7_8xxB	'7b-8b	2	Y	3	31	4
Tissue	Run	Sex	Description	Source	ReadLen	Paired	Num_reads	Star_Num_input_reads	S_Avg_input_read_len	S_Uniquely_mapped	S_Avg_mapped_len	S_Multi_mapped	S_Many_loci_mapped	S_Splices_on_chr6
16 tissues mixture	ERR030856			HCT20170	100	SINGLE	76447153	76447153	100	5420904	93.25	508044	21202	975982
First_base	Last_base	Exons	Vegfa	Strand	Motiff	Annotat	Unique	Multi	Max_splice_align_overhang
43739050	43742077	1_2	'1-2	1	1	Y	56	1	48
43739050	43752277	1_8	'1-8	1	1	N	1	0	19
43742130	43745205	2_3	'2-3	1	1	Y	36	0	49
43745403	43746196	3_4	'3-4	1	1	Y	131	4	49
43746274	43746625	4_5	'4-5	1	1	Y	564	10	50
43746274	43752277	4_8	'4-8a	1	1	Y	0	4	4
43746656	43748468	5_6	'5-6a	1	1	Y	108	2	33
43746656	43748476	5_newF	'5-6b	1	1	N	1	0	30
43746656	43749692	5_7	'5-7	1	1	Y	114	3	34
43746656	43752277	5_8	'5-8a	1	1	Y	245	3	33
43748523	43749692	6a_7	'6a-7	1	1	Y	4	0	45
43748541	43749692	6b_7	'6b-7	1	1	Y	17	0	46
43748541	43752277	6b_8	'6b-8	1	1	Y	1	0	40
43749825	43752277	7_8	'7b-8a	1	1	Y	129	4	48
43749825	43752343	7_8xxB	'7b-8b	1	1	Y	0	9	3
TOTAL							1407	40
Tissue	Run	Sex	Description	Source	ReadLen	Paired	Num_reads	Star_Num_input_reads	S_Avg_input_read_len	S_Uniquely_mapped	S_Avg_mapped_len	S_Multi_mapped	S_Many_loci_mapped	S_Splices_on_chr6
16 tissues mixture	ERR030857			HCT20170	100	SINGLE	78243019	78243019	100	5505940	93.18	520799	20652	991978
First_base	Last_base	Exons	Vegfa	Strand	Motiff	Annotat	Unique	Multi	Max_splice_align_overhang
43739050	43742077	1_2	'1-2	1	1	Y	53	1	43
43742130	43745205	2_3	'2-3	1	1	Y	51	0	44
43745403	43746196	3_4	'3-4	1	1	Y	137	1	49
43746274	43746625	4_5	'4-5	1	1	Y	590	8	45
43746274	43752277	4_8	'4-8a	1	1	Y	0	9	5
43746656	43748468	5_6	'5-6a	1	1	Y	146	1	30
43746656	43748476	5_newF	'5-6b	1	1	N	1	0	22
43746656	43749692	5_7	'5-7	1	1	Y	123	4	33
43746656	43752277	5_8	'5-8a	1	1	Y	264	3	33
43748523	43749692	6a_7	'6a-7	1	1	Y	5	0	37
43748539	43749692	NIL_7		1	1	N	1	0	20
43748541	43749692	6b_7	'6b-7	1	1	Y	22	0	44
43748541	43752277	6b_8	'6b-8	1	1	Y	3	0	40
43749825	43752277	7_8	'7b-8a	1	1	Y	150	11	48
43749825	43752343	7_8xxB	'7b-8b	1	1	Y	0	15	3
43752296	43752384	NIL_NIL		1	1	N	1	0	18
TOTAL							1547	53
Tissue	Run	Sex	Description	Source	ReadLen	Paired	Num_reads	Star_Num_input_reads	S_Avg_input_read_len	S_Uniquely_mapped	S_Avg_mapped_len	S_Multi_mapped	S_Many_loci_mapped	S_Splices_on_chr6
16 tissues mixture	ERR030858			HCT20170	100	SINGLE	77229855	77229855	100	5418322	93.18	513673	19861	974871
First_base	Last_base	Exons	Vegfa	Strand	Motiff	Annotat	Unique	Multi	Max_splice_align_overhang
43739050	43742077	1_2	'1-2	1	1	Y	49	2	49
43739050	43745205	1_3	'1-3	1	1	N	1	0	36
43739839	43742077	1A_2	'1A-2	1	1	Y	1	0	19
43741376	43742077	newD_2	'1D-2	1	1	N	1	0	21
43742130	43745205	2_3	'2-3	1	1	Y	37	0	45
43745403	43746196	3_4	'3-4	1	1	Y	123	7	49
43746274	43746625	4_5	'4-5	1	1	Y	504	17	47
43746274	43752277	4_8	'4-8a	1	1	Y	0	8	5
43746656	43748468	5_6	'5-6a	1	1	Y	116	3	35
43746656	43748476	5_newF	'5-6b	1	1	N	5	0	30
43746656	43749692	5_7	'5-7	1	1	Y	113	2	33
43746656	43752277	5_8	'5-8a	1	1	Y	251	7	33
43748523	43749692	6a_7	'6a-7	1	1	Y	6	1	33
43748541	43749692	6b_7	'6b-7	1	1	Y	36	0	46
43748541	43752277	6b_8	'6b-8	1	1	Y	3	0	13
43749825	43752277	7_8	'7b-8a	1	1	Y	135	9	50
43749825	43752343	7_8xxB	'7b-8b	1	1	Y	0	13	3
43752296	43752384	NIL_NIL		1	1	N	1	0	18
TOTAL							1382	69
Tissue	Run	Sex	Description	Source	ReadLen	Paired	Num_reads	Star_Num_input_reads	S_Avg_input_read_len	S_Uniquely_mapped	S_Avg_mapped_len	S_Multi_mapped	S_Many_loci_mapped	S_Splices_on_chr6
16 tissues mixture	ERR030859			HCT20172	100	SINGLE	76274508	76274508	100	4881624	92.74	408123	17048	997774
First_base	Last_base	Exons	Vegfa	Strand	Motiff	Annotat	Unique	Multi	Max_splice_align_overhang
43738695	43747500	NIL_NIL		2	2	N	1	0	13
43739050	43742077	1_2	'1-2	1	1	Y	84	1	49
43742130	43745205	2_3	'2-3	1	1	Y	60	0	44
43745403	43746196	3_4	'3-4	1	1	Y	149	9	49
43745787	43746196	NIL_4		1	1	N	1	0	49
43746274	43746625	4_5	'4-5	1	1	Y	787	21	47
43746274	43752277	4_8	'4-8a	1	1	Y	0	7	5
43746656	43748468	5_6	'5-6a	1	1	Y	177	4	33
43746656	43749692	5_7	'5-7	1	1	Y	162	5	33
43746656	43752277	5_8	'5-8a	1	1	Y	362	7	35
43748523	43749692	6a_7	'6a-7	1	1	Y	8	0	36
43748541	43749692	6b_7	'6b-7	1	1	Y	32	3	49
43748541	43752277	6b_8	'6b-8	1	1	Y	4	0	42
43749825	43752277	7_8	'7b-8a	1	1	Y	253	12	45
43749825	43752343	7_8xxB	'7b-8b	1	1	Y	0	13	3
43750088	43751129	NIL_NIL		1	1	N	0	1	13
43753091	43753163	NIL_NIL		1	1	N	1	0	17
TOTAL							2081	83
Tissue	Run	Sex	Description	Source	ReadLen	Paired	Num_reads	Star_Num_input_reads	S_Avg_input_read_len	S_Uniquely_mapped	S_Avg_mapped_len	S_Multi_mapped	S_Many_loci_mapped	S_Splices_on_chr6
16 tissues mixture	ERR030860			HCT20172	100	SINGLE	75929029	75929029	100	4869217	92.81	405372	16654	995844
First_base	Last_base	Exons	Vegfa	Strand	Motiff	Annotat	Unique	Multi	Max_splice_align_overhang
43739050	43742077	1_2	'1-2	1	1	Y	115	1	48
43739050	43745205	1_3	'1-3	1	1	N	2	0	42
43741376	43742077	newD_2	'1D-2	1	1	N	1	0	21
43742130	43745205	2_3	'2-3	1	1	Y	78	0	50
43745403	43746196	3_4	'3-4	1	1	Y	166	9	50
43745787	43746196	NIL_4		1	1	N	1	0	49
43746274	43746625	4_5	'4-5	1	1	Y	783	17	47
43746274	43752277	4_8	'4-8a	1	1	Y	0	8	5
43746656	43748468	5_6	'5-6a	1	1	Y	172	3	32
43746656	43748476	5_newF	'5-6b	1	1	N	2	0	30
43746656	43749692	5_7	'5-7	1	1	Y	169	4	33
43746656	43752277	5_8	'5-8a	1	1	Y	381	3	35
43748523	43749692	6a_7	'6a-7	1	1	Y	8	1	35
43748541	43748897	6b_NIL		1	1	N	1	0	27
43748541	43749692	6b_7	'6b-7	1	1	Y	36	2	42
43748541	43752277	6b_8	'6b-8	1	1	Y	4	0	36
43749825	43752277	7_8	'7b-8a	1	1	Y	224	13	48
43749825	43752343	7_8xxB	'7b-8b	1	1	Y	2	12	5
TOTAL							2145	73
Tissue	Run	Sex	Description	Source	ReadLen	Paired	Num_reads	Star_Num_input_reads	S_Avg_input_read_len	S_Uniquely_mapped	S_Avg_mapped_len	S_Multi_mapped	S_Many_loci_mapped	S_Splices_on_chr6
16 tissues mixture	ERR030861			HCT20172	100	SINGLE	74756517	74756517	100	4807519	92.82	397325	16579	979569
First_base	Last_base	Exons	Vegfa	Strand	Motiff	Annotat	Unique	Multi	Max_splice_align_overhang
43739050	43742077	1_2	'1-2	1	1	Y	85	2	49
43739839	43742077	1A_2	'1A-2	1	1	Y	1	0	3
43742130	43745205	2_3	'2-3	1	1	Y	84	0	47
43745403	43746196	3_4	'3-4	1	1	Y	174	5	50
43746274	43746625	4_5	'4-5	1	1	Y	738	14	45
43746274	43752277	4_8	'4-8a	1	1	Y	0	12	5
43746656	43748468	5_6	'5-6a	1	1	Y	189	7	33
43746656	43749692	5_7	'5-7	1	1	Y	152	4	33
43746656	43752277	5_8	'5-8a	1	1	Y	350	12	37
43748523	43749692	6a_7	'6a-7	1	1	Y	6	0	35
43748523	43753636	6a_NIL		1	1	N	0	1	14
43748541	43748897	6b_NIL		1	1	N	1	0	27
43748541	43749692	6b_7	'6b-7	1	1	Y	39	4	50
43748541	43752277	6b_8	'6b-8	1	1	Y	3	0	40
43749825	43752277	7_8	'7b-8a	1	1	Y	245	14	50
43749825	43752343	7_8xxB	'7b-8b	1	1	Y	0	16	4
TOTAL							2067	91
Tissue	Run	Sex	Description	Source	ReadLen	Paired	Num_reads	Star_Num_input_reads	S_Avg_input_read_len	S_Uniquely_mapped	S_Avg_mapped_len	S_Multi_mapped	S_Many_loci_mapped	S_Splices_on_chr6
16 tissues mixture	ERR030862			HCT20173	100	SINGLE	73420952	73420952	100	2660164	89.46	331746	23817	464003
First_base	Last_base	Exons	Vegfa	Strand	Motiff	Annotat	Unique	Multi	Max_splice_align_overhang
43739050	43742077	1_2	'1-2	1	1	Y	19	0	47
43739839	43742077	1A_2	'1A-2	1	1	Y	2	0	24
43742130	43745205	2_3	'2-3	1	1	Y	32	0	46
43745403	43746196	3_4	'3-4	1	1	Y	40	0	48
43746274	43746625	4_5	'4-5	1	1	Y	207	3	40
43746274	43752277	4_8	'4-8a	1	1	Y	0	8	5
43746656	43748468	5_6	'5-6a	1	1	Y	43	0	32
43746656	43749692	5_7	'5-7	1	1	Y	65	3	33
43746656	43752277	5_8	'5-8a	1	1	Y	141	0	32
43748523	43749692	6a_7	'6a-7	1	1	Y	10	0	49
43748541	43749692	6b_7	'6b-7	1	1	Y	6	0	48
43748541	43752277	6b_8	'6b-8	1	1	Y	1	0	13
43749825	43752277	7_8	'7b-8a	1	1	Y	76	11	48
43749825	43752343	7_8xxB	'7b-8b	1	1	Y	0	1	3
43751158	43752949	NIL_NIL		2	2	N	1	0	22
TOTAL							643	26
Tissue	Run	Sex	Description	Source	ReadLen	Paired	Num_reads	Star_Num_input_reads	S_Avg_input_read_len	S_Uniquely_mapped	S_Avg_mapped_len	S_Multi_mapped	S_Many_loci_mapped	S_Splices_on_chr6
16 tissues mixture	ERR030863			HCT20173	100	SINGLE	73520276	73520276	100	2646726	89.43	330162	23782	460842
First_base	Last_base	Exons	Vegfa	Strand	Motiff	Annotat	Unique	Multi	Max_splice_align_overhang
43739050	43742077	1_2	'1-2	1	1	Y	14	0	36
43739839	43742077	1A_2	'1A-2	1	1	Y	1	0	24
43741981	43742077	NIL_2		1	1	N	1	0	22
43742130	43745205	2_3	'2-3	1	1	Y	29	0	47
43745403	43746196	3_4	'3-4	1	1	Y	58	0	49
43746274	43746625	4_5	'4-5	1	1	Y	264	5	42
43746274	43752277	4_8	'4-8a	1	1	Y	0	5	5
43746656	43748468	5_6	'5-6a	1	1	Y	52	0	32
43746656	43749692	5_7	'5-7	1	1	Y	76	1	32
43746656	43752277	5_8	'5-8a	1	1	Y	128	3	35
43748523	43749692	6a_7	'6a-7	1	1	Y	4	0	43
43748541	43749692	6b_7	'6b-7	1	1	Y	11	0	48
43749825	43752277	7_8	'7b-8a	1	1	Y	76	8	49
43749825	43752343	7_8xxB	'7b-8b	1	1	Y	1	0	4
TOTAL							715	22
Tissue	Run	Sex	Description	Source	ReadLen	Paired	Num_reads	Star_Num_input_reads	S_Avg_input_read_len	S_Uniquely_mapped	S_Avg_mapped_len	S_Multi_mapped	S_Many_loci_mapped	S_Splices_on_chr6
16 tissues mixture	ERR030864			HCT20170	100	SINGLE	77258890	77258890	100	5433959	93.25	515593	22716	975592
First_base	Last_base	Exons	Vegfa	Strand	Motiff	Annotat	Unique	Multi	Max_splice_align_overhang
43738237	43745533	NIL_NIL		1	1	N	0	1	23
43739050	43742077	1_2	'1-2	1	1	Y	48	1	43
43740696	43742077	newB_2	'1B-2	1	1	N	1	0	32
43742130	43745205	2_3	'2-3	1	1	Y	45	0	42
43745403	43746196	3_4	'3-4	1	1	Y	129	8	50
43746274	43746625	4_5	'4-5	1	1	Y	568	12	50
43746274	43752277	4_8	'4-8a	1	1	Y	0	6	5
43746656	43748468	5_6	'5-6a	1	1	Y	130	4	33
43746656	43748476	5_newF	'5-6b	1	1	N	1	1	29
43746656	43749692	5_7	'5-7	1	1	Y	130	4	34
43746656	43752277	5_8	'5-8a	1	1	Y	249	1	35
43746660	43753163	NIL_NIL		1	1	N	1	0	15
43748523	43749692	6a_7	'6a-7	1	1	Y	5	0	28
43748539	43749692	NIL_7		1	1	N	1	0	20
43748541	43749692	6b_7	'6b-7	1	1	Y	25	2	48
43748541	43752277	6b_8	'6b-8	1	1	Y	1	0	13
43749825	43752277	7_8	'7b-8a	1	1	Y	156	8	47
43749825	43752343	7_8xxB	'7b-8b	1	1	Y	0	12	3
TOTAL							1490	60
Tissue	Run	Sex	Description	Source	ReadLen	Paired	Num_reads	Star_Num_input_reads	S_Avg_input_read_len	S_Uniquely_mapped	S_Avg_mapped_len	S_Multi_mapped	S_Many_loci_mapped	S_Splices_on_chr6
16 tissues mixture	ERR030865			HCT20170	100	SINGLE	75982104	75982104	100	5318534	93.23	502494	21144	955349
First_base	Last_base	Exons	Vegfa	Strand	Motiff	Annotat	Unique	Multi	Max_splice_align_overhang
43738293	43742543	NIL_NIL		1	1	N	0	1	14
43738818	43744370	NIL_NIL		1	1	N	1	0	13
43739050	43742077	1_2	'1-2	1	1	Y	43	1	48
43742130	43745205	2_3	'2-3	1	1	Y	38	1	42
43745403	43746196	3_4	'3-4	1	1	Y	126	4	49
43746274	43746625	4_5	'4-5	1	1	Y	565	16	45
43746274	43752277	4_8	'4-8a	1	1	Y	0	4	5
43746656	43748468	5_6	'5-6a	1	1	Y	138	6	33
43746656	43749692	5_7	'5-7	1	1	Y	107	5	34
43746656	43752277	5_8	'5-8a	1	1	Y	260	2	35
43748523	43749692	6a_7	'6a-7	1	1	Y	7	0	13
43748541	43749692	6b_7	'6b-7	1	1	Y	23	1	49
43748541	43752277	6b_8	'6b-8	1	1	Y	3	0	14
43749825	43752277	7_8	'7b-8a	1	1	Y	122	4	48
43749825	43752343	7_8xxB	'7b-8b	1	1	Y	0	13	3
TOTAL							1433	58
Tissue	Run	Sex	Description	Source	ReadLen	Paired	Num_reads	Star_Num_input_reads	S_Avg_input_read_len	S_Uniquely_mapped	S_Avg_mapped_len	S_Multi_mapped	S_Many_loci_mapped	S_Splices_on_chr6
16 tissues mixture	ERR030866			HCT20172	100	SINGLE	74249497	74249497	100	4718227	92.85	391103	16159	956568
First_base	Last_base	Exons	Vegfa	Strand	Motiff	Annotat	Unique	Multi	Max_splice_align_overhang
43738688	43747610	NIL_NIL		1	1	N	1	0	12
43739050	43742077	1_2	'1-2	1	1	Y	79	1	48
43739839	43742077	1A_2	'1A-2	1	1	Y	1	0	27
43742130	43745205	2_3	'2-3	1	1	Y	68	0	49
43745403	43746196	3_4	'3-4	1	1	Y	151	5	49
43746274	43746625	4_5	'4-5	1	1	Y	766	13	50
43746274	43752277	4_8	'4-8a	1	1	Y	0	8	4
43746322	43748203	NIL_NIL		2	2	N	0	1	16
43746656	43748468	5_6	'5-6a	1	1	Y	203	5	33
43746656	43748476	5_newF	'5-6b	1	1	N	3	0	30
43746656	43749692	5_7	'5-7	1	1	Y	163	4	33
43746656	43752277	5_8	'5-8a	1	1	Y	348	3	33
43748523	43749692	6a_7	'6a-7	1	1	Y	10	0	43
43748539	43749692	NIL_7		1	1	N	1	0	20
43748541	43749692	6b_7	'6b-7	1	1	Y	33	2	49
43749790	43752277	7a_8	'7a-8a	1	3	Y	1	0	13
43749825	43752277	7_8	'7b-8a	1	1	Y	224	11	47
43749825	43752343	7_8xxB	'7b-8b	1	1	Y	0	12	3
TOTAL							2052	65
Tissue	Run	Sex	Description	Source	ReadLen	Paired	Num_reads	Star_Num_input_reads	S_Avg_input_read_len	S_Uniquely_mapped	S_Avg_mapped_len	S_Multi_mapped	S_Many_loci_mapped	S_Splices_on_chr6
16 tissues mixture	ERR030867			HCT20172	100	SINGLE	73773895	73773895	100	4733089	92.88	387864	16289	956794
First_base	Last_base	Exons	Vegfa	Strand	Motiff	Annotat	Unique	Multi	Max_splice_align_overhang
43739050	43742077	1_2	'1-2	1	1	Y	87	1	49
43739050	43745205	1_3	'1-3	1	1	N	1	0	36
43742130	43745205	2_3	'2-3	1	1	Y	70	0	50
43745403	43746196	3_4	'3-4	1	1	Y	131	2	50
43746274	43746625	4_5	'4-5	1	1	Y	701	8	47
43746274	43752277	4_8	'4-8a	1	1	Y	0	7	5
43746656	43748468	5_6	'5-6a	1	1	Y	161	4	34
43746656	43748476	5_newF	'5-6b	1	1	N	1	0	30
43746656	43749692	5_7	'5-7	1	1	Y	162	3	34
43746656	43752277	5_8	'5-8a	1	1	Y	363	3	34
43748523	43749692	6a_7	'6a-7	1	1	Y	10	0	48
43748539	43749692	NIL_7		1	1	N	2	0	20
43748541	43749692	6b_7	'6b-7	1	1	Y	39	1	50
43748541	43752277	6b_8	'6b-8	1	1	Y	6	0	47
43749825	43752277	7_8	'7b-8a	1	1	Y	203	9	48
43749825	43752343	7_8xxB	'7b-8b	1	1	Y	1	18	3
TOTAL							1938	56
Tissue	Run	Sex	Description	Source	ReadLen	Paired	Num_reads	Star_Num_input_reads	S_Avg_input_read_len	S_Uniquely_mapped	S_Avg_mapped_len	S_Multi_mapped	S_Many_loci_mapped	S_Splices_on_chr6
16 tissues mixture	ERR030868			HCT20173	100	SINGLE	72451624	72451624	100	2655983	89.58	329478	24078	459676
First_base	Last_base	Exons	Vegfa	Strand	Motiff	Annotat	Unique	Multi	Max_splice_align_overhang
43738314	43745596	NIL_NIL		1	1	N	1	0	23
43739050	43742077	1_2	'1-2	1	1	Y	14	0	36
43742130	43745205	2_3	'2-3	1	1	Y	28	0	46
43745403	43746196	3_4	'3-4	1	1	Y	53	1	48
43746274	43746625	4_5	'4-5	1	1	Y	238	7	40
43746274	43752277	4_8	'4-8a	1	1	Y	0	1	4
43746656	43748468	5_6	'5-6a	1	1	Y	50	3	33
43746656	43749692	5_7	'5-7	1	1	Y	65	3	33
43746656	43752277	5_8	'5-8a	1	1	Y	135	1	30
43748523	43749692	6a_7	'6a-7	1	1	Y	5	0	26
43748541	43749692	6b_7	'6b-7	1	1	Y	3	1	48
43749825	43752277	7_8	'7b-8a	1	1	Y	76	2	49
43749825	43752343	7_8xxB	'7b-8b	1	1	Y	0	1	3
TOTAL							668	20
Tissue	Run	Sex	Description	Source	ReadLen	Paired	Num_reads	Star_Num_input_reads	S_Avg_input_read_len	S_Uniquely_mapped	S_Avg_mapped_len	S_Multi_mapped	S_Many_loci_mapped	S_Splices_on_chr6
16 tissues mixture	ERR030869			HCT20173	100	SINGLE	70743680	70743680	100	2640449	89.65	324993	23735	457476
First_base	Last_base	Exons	Vegfa	Strand	Motiff	Annotat	Unique	Multi	Max_splice_align_overhang
43739050	43742077	1_2	'1-2	1	1	Y	16	0	46
43742130	43745205	2_3	'2-3	1	1	Y	26	0	42
43745403	43746196	3_4	'3-4	1	1	Y	45	0	46
43746274	43746625	4_5	'4-5	1	1	Y	230	6	39
43746274	43752277	4_8	'4-8a	1	1	Y	0	7	5
43746656	43748468	5_6	'5-6a	1	1	Y	52	4	33
43746656	43749692	5_7	'5-7	1	1	Y	52	3	33
43746656	43752277	5_8	'5-8a	1	1	Y	136	0	33
43748523	43749692	6a_7	'6a-7	1	1	Y	6	0	29
43748541	43749692	6b_7	'6b-7	1	1	Y	10	0	48
43748541	43752277	6b_8	'6b-8	1	1	Y	1	0	19
43749790	43752277	7a_8	'7a-8a	1	3	Y	1	0	4
43749825	43752277	7_8	'7b-8a	1	1	Y	73	9	47
43749825	43752343	7_8xxB	'7b-8b	1	1	Y	1	5	7
TOTAL							649	34
Tissue	Run	Sex	Description	Source	ReadLen	Paired	Num_reads	Star_Num_input_reads	S_Avg_input_read_len	S_Uniquely_mapped	S_Avg_mapped_len	S_Multi_mapped	S_Many_loci_mapped	S_Splices_on_chr6
16 tissues mixture	ERR030870			HCT20173	100	SINGLE	71937539	71937539	100	2621774	89.52	326287	23631	454912
First_base	Last_base	Exons	Vegfa	Strand	Motiff	Annotat	Unique	Multi	Max_splice_align_overhang
43739050	43742077	1_2	'1-2	1	1	Y	16	0	46
43742130	43745205	2_3	'2-3	1	1	Y	27	0	46
43745403	43746196	3_4	'3-4	1	1	Y	37	0	49
43746274	43746625	4_5	'4-5	1	1	Y	219	1	42
43746274	43752277	4_8	'4-8a	1	1	Y	0	4	5
43746656	43748468	5_6	'5-6a	1	1	Y	39	1	33
43746656	43749692	5_7	'5-7	1	1	Y	71	0	35
43746656	43752277	5_8	'5-8a	1	1	Y	121	0	34
43748523	43749692	6a_7	'6a-7	1	1	Y	6	0	20
43748541	43749692	6b_7	'6b-7	1	1	Y	9	0	36
43749825	43752277	7_8	'7b-8a	1	1	Y	72	5	49
43749825	43752343	7_8xxB	'7b-8b	1	1	Y	1	6	7
43751158	43752949	NIL_NIL		2	2	N	1	0	22
TOTAL							619	17
Tissue	Run	Sex	Description	Source	ReadLen	Paired	Num_reads	Star_Num_input_reads	S_Avg_input_read_len	S_Uniquely_mapped	S_Avg_mapped_len	S_Multi_mapped	S_Many_loci_mapped	S_Splices_on_chr6
16 tissues mixture	ERR030871			HCT20173	100	SINGLE	72321018	72321018	100	2639532	89.52	327694	23735	457281
First_base	Last_base	Exons	Vegfa	Strand	Motiff	Annotat	Unique	Multi	Max_splice_align_overhang
43739050	43742077	1_2	'1-2	1	1	Y	19	0	46
43742130	43745205	2_3	'2-3	1	1	Y	28	0	47
43745403	43746196	3_4	'3-4	1	1	Y	55	0	48
43746274	43746625	4_5	'4-5	1	1	Y	207	2	38
43746274	43752277	4_8	'4-8a	1	1	Y	0	7	5
43746656	43748468	5_6	'5-6a	1	1	Y	40	1	32
43746656	43749692	5_7	'5-7	1	1	Y	64	0	33
43746656	43752277	5_8	'5-8a	1	1	Y	135	3	32
43748523	43749692	6a_7	'6a-7	1	1	Y	3	0	43
43748541	43749692	6b_7	'6b-7	1	1	Y	5	0	48
43749790	43752277	7a_8	'7a-8a	1	3	Y	1	0	4
43749825	43752277	7_8	'7b-8a	1	1	Y	77	8	49
43749825	43752343	7_8xxB	'7b-8b	1	1	Y	0	1	3
43751158	43752949	NIL_NIL		2	2	N	1	0	22
TOTAL							635	22
TOTALS for 16 tissues mixture	NumReads	Reads_uniq_mapped on chrom6	Bases uniq mapped on chrom6:	Num splices on chrom6
	1194539556	66971963	6.17486e+09	12514511
First_base	Last_base	Exons	Vegfa	Files	Annotat	Unique	Multi	Max_overhang
43738237	43745533	NIL_NIL		1	N	0	1	23
43738293	43742543	NIL_NIL		1	N	0	1	14
43738314	43745596	NIL_NIL		1	N	1	0	23
43738688	43747610	NIL_NIL		1	N	1	0	12
43738695	43747500	NIL_NIL		1	N	1	0	13
43738818	43744370	NIL_NIL		1	N	1	0	13
43739050	43742077	1_2	'1-2	16	Y	797	12	49
43739050	43745205	1_3	'1-3	3	N	4	0	42
43739050	43752277	1_8	'1-8	1	N	1	0	19
43739839	43742077	1A_2	'1A-2	5	Y	6	0	27
43740696	43742077	newB_2	'1B-2	1	N	1	0	32
43741376	43742077	newD_2	'1D-2	2	N	2	0	21
43741981	43742077	NIL_2		1	N	1	0	22
43742130	43745205	2_3	'2-3	16	Y	737	1	50
43745403	43746196	3_4	'3-4	16	Y	1705	55	50
43745787	43746196	NIL_4		2	N	2	0	49
43746274	43746625	4_5	'4-5	16	Y	7931	160	50
43746274	43752277	4_8	'4-8a	16	Y	0	105	5
43746322	43748203	NIL_NIL		1	N	0	1	16
43746656	43748468	5_6	'5-6a	16	Y	1816	48	35
43746656	43748476	5_newF	'5-6b	7	N	14	1	30
43746656	43749692	5_7	'5-7	16	Y	1788	48	35
43746656	43752277	5_8	'5-8a	16	Y	3869	51	37
43746660	43753163	NIL_NIL		1	N	1	0	15
43748523	43749692	6a_7	'6a-7	16	Y	103	2	49
43748523	43753636	6a_NIL		1	N	0	1	14
43748539	43749692	NIL_7		4	N	5	0	20
43748541	43748897	6b_NIL		2	N	2	0	27
43748541	43749692	6b_7	'6b-7	16	Y	346	16	50
43748541	43752277	6b_8	'6b-8	11	Y	30	0	47
43749790	43752277	7a_8	'7a-8a	3	Y	3	0	13
43749825	43752277	7_8	'7b-8a	16	Y	2291	138	50
43749825	43752343	7_8xxB	'7b-8b	16	Y	6	147	7
43750088	43751129	NIL_NIL		1	N	0	1	13
43751158	43752949	NIL_NIL		3	N	3	0	22
43752296	43752384	NIL_NIL		2	N	2	0	18
43753091	43753163	NIL_NIL		1	N	1	0	17
Dataset 2: E-MTAB-2836 : ArrayExpress : EMBL-EBI : RNA-seq of coding RNA from tissue samples of 122 human individuals representing 32 different:
Tissue	Run	Sex	Description	Source	ReadLen	Paired	Num_reads	Star_Num_input_reads	S_Avg_input_read_len	S_Uniquely_mapped	S_Avg_mapped_len	S_Multi_mapped	S_Many_loci_mapped	S_Splices_on_chr6
adipose tissue	ERR315332		adult group-27 V1	fat_a	51	PAIRED	22155180	22155180	202	1348814	192.61	72156	1579	568384
First_base	Last_base	Exons	Vegfa	Strand	Motiff	Annotat	Unique	Multi	Max_splice_align_overhang
43738700	43738809	NIL_NIL		1	3	N	1	0	15
43739050	43742077	1_2	'1-2	1	1	Y	143	0	50
43742130	43745205	2_3	'2-3	1	1	Y	133	2	50
43745403	43746196	3_4	'3-4	1	1	Y	119	0	49
43746274	43746625	4_5	'4-5	1	1	Y	150	0	50
43746274	43752277	4_8	'4-8a	1	1	Y	2	1	50
43746656	43748468	5_6	'5-6a	1	1	Y	40	0	35
43746656	43748476	5_newF	'5-6b	1	1	N	1	0	12
43746656	43749692	5_7	'5-7	1	1	Y	51	0	34
43746656	43752277	5_8	'5-8a	1	1	Y	52	0	35
43748523	43749692	6a_7	'6a-7	1	1	Y	14	0	47
43748541	43749692	6b_7	'6b-7	1	1	Y	72	0	50
43748541	43752277	6b_8	'6b-8	1	1	Y	1	0	43
43749825	43752277	7_8	'7b-8a	1	1	Y	121	2	49
TOTAL							900	5
Tissue	Run	Sex	Description	Source	ReadLen	Paired	Num_reads	Star_Num_input_reads	S_Avg_input_read_len	S_Uniquely_mapped	S_Avg_mapped_len	S_Multi_mapped	S_Many_loci_mapped	S_Splices_on_chr6
adipose tissue	ERR315342		adult group-28 V20	fat_e	51	PAIRED	24372858	24372858	202	1456499	193.44	65767	1735	595437
First_base	Last_base	Exons	Vegfa	Strand	Motiff	Annotat	Unique	Multi	Max_splice_align_overhang
43739050	43742077	1_2	'1-2	1	1	Y	110	0	50
43739839	43742077	1A_2	'1A-2	1	1	Y	1	0	40
43740696	43742077	newB_2	'1B-2	1	1	N	1	0	39
43742130	43745205	2_3	'2-3	1	1	Y	134	0	50
43745403	43746196	3_4	'3-4	1	1	Y	133	0	50
43746274	43746625	4_5	'4-5	1	1	Y	138	0	50
43746656	43748468	5_6	'5-6a	1	1	Y	37	0	30
43746656	43749692	5_7	'5-7	1	1	Y	35	0	30
43746656	43752277	5_8	'5-8a	1	1	Y	45	0	35
43748523	43749692	6a_7	'6a-7	1	1	Y	4	0	42
43748541	43749692	6b_7	'6b-7	1	1	Y	48	0	50
43749825	43752277	7_8	'7b-8a	1	1	Y	99	0	50
TOTAL							785	0
Tissue	Run	Sex	Description	Source	ReadLen	Paired	Num_reads	Star_Num_input_reads	S_Avg_input_read_len	S_Uniquely_mapped	S_Avg_mapped_len	S_Multi_mapped	S_Many_loci_mapped	S_Splices_on_chr6
adipose tissue	ERR315343		adult group-28 V20	fat_e	51	PAIRED	4543201	4543201	202	239617	192.98	10598	271	97229
First_base	Last_base	Exons	Vegfa	Strand	Motiff	Annotat	Unique	Multi	Max_splice_align_overhang
43739050	43742077	1_2	'1-2	1	1	Y	23	1	47
43739839	43742077	1A_2	'1A-2	1	1	Y	1	0	40
43742130	43745205	2_3	'2-3	1	1	Y	20	1	46
43745403	43746196	3_4	'3-4	1	1	Y	22	0	50
43746274	43746625	4_5	'4-5	1	1	Y	25	1	50
43746656	43748468	5_6	'5-6a	1	1	Y	10	0	30
43746656	43749692	5_7	'5-7	1	1	Y	5	0	30
43746656	43752277	5_8	'5-8a	1	1	Y	8	0	30
43748523	43749692	6a_7	'6a-7	1	1	Y	1	0	42
43748541	43749692	6b_7	'6b-7	1	1	Y	5	0	47
43749825	43752277	7_8	'7b-8a	1	1	Y	22	0	47
TOTAL							142	3
Tissue	Run	Sex	Description	Source	ReadLen	Paired	Num_reads	Star_Num_input_reads	S_Avg_input_read_len	S_Uniquely_mapped	S_Avg_mapped_len	S_Multi_mapped	S_Many_loci_mapped	S_Splices_on_chr6
adipose tissue	ERR315378		adult group-29 V2	fat_x1	51	PAIRED	9810836	9810836	202	636484	193.94	29621	844	258583
First_base	Last_base	Exons	Vegfa	Strand	Motiff	Annotat	Unique	Multi	Max_splice_align_overhang
43739050	43742077	1_2	'1-2	1	1	Y	54	0	50
43742130	43745205	2_3	'2-3	1	1	Y	36	0	48
43745403	43746196	3_4	'3-4	1	1	Y	55	0	49
43746274	43746625	4_5	'4-5	1	1	Y	62	1	50
43746656	43748468	5_6	'5-6a	1	1	Y	18	2	33
43746656	43749692	5_7	'5-7	1	1	Y	16	0	30
43746656	43752277	5_8	'5-8a	1	1	Y	11	0	30
43748523	43749692	6a_7	'6a-7	1	1	Y	3	0	38
43748541	43749692	6b_7	'6b-7	1	1	Y	34	0	47
43748541	43752277	6b_8	'6b-8	1	1	Y	1	0	45
43749825	43752277	7_8	'7b-8a	1	1	Y	44	0	46
TOTAL							334	3
Tissue	Run	Sex	Description	Source	ReadLen	Paired	Num_reads	Star_Num_input_reads	S_Avg_input_read_len	S_Uniquely_mapped	S_Avg_mapped_len	S_Multi_mapped	S_Many_loci_mapped	S_Splices_on_chr6
adipose tissue	ERR315431		adult group-29 V2	fat_x1	51	PAIRED	4105573	4105573	202	246985	193.69	11415	321	101881
First_base	Last_base	Exons	Vegfa	Strand	Motiff	Annotat	Unique	Multi	Max_splice_align_overhang
43739050	43742077	1_2	'1-2	1	1	Y	20	1	45
43742130	43745205	2_3	'2-3	1	1	Y	19	0	50
43745403	43746196	3_4	'3-4	1	1	Y	14	0	48
43746274	43746625	4_5	'4-5	1	1	Y	23	0	50
43746274	43752277	4_8	'4-8a	1	1	Y	0	1	5
43746656	43748468	5_6	'5-6a	1	1	Y	5	0	30
43746656	43749692	5_7	'5-7	1	1	Y	5	0	30
43746656	43752277	5_8	'5-8a	1	1	Y	5	0	30
43748523	43749692	6a_7	'6a-7	1	1	Y	1	0	12
43748541	43749692	6b_7	'6b-7	1	1	Y	8	0	44
43748541	43752277	6b_8	'6b-8	1	1	Y	1	0	31
43749825	43752277	7_8	'7b-8a	1	1	Y	19	1	48
TOTAL							120	3
Tissue	Run	Sex	Description	Source	ReadLen	Paired	Num_reads	Star_Num_input_reads	S_Avg_input_read_len	S_Uniquely_mapped	S_Avg_mapped_len	S_Multi_mapped	S_Many_loci_mapped	S_Splices_on_chr6
adipose tissue	ERR579122	female	adult group-106	fat_8b	101	PAIRED	37368054	37368054	202	2767345	196.03	115710	2015	1207450
First_base	Last_base	Exons	Vegfa	Strand	Motiff	Annotat	Unique	Multi	Max_splice_align_overhang
43738363	43742077	newA_2	'1a-2	1	1	N	5	0	39
43738688	43738940	NIL_NIL		1	1	N	1	0	25
43738805	43742077	NIL_2		1	1	N	1	0	36
43739050	43742077	1_2	'1-2	1	1	Y	550	1	50
43739839	43742077	1A_2	'1A-2	1	1	Y	4	0	27
43740170	43742077	NIL_2		1	1	N	1	0	36
43742130	43745205	2_3	'2-3	1	1	Y	884	2	50
43742130	43745276	2_NIL		1	1	N	1	0	46
43745403	43746196	3_4	'3-4	1	1	Y	1257	2	50
43745403	43746625	3_5		1	1	N	1	0	17
43746274	43746625	4_5	'4-5	1	1	Y	1341	1	50
43746274	43746636	4_NIL		1	1	N	1	0	19
43746274	43752277	4_8	'4-8a	1	1	Y	1	26	6
43746656	43747373	5_NIL		1	1	N	1	0	19
43746656	43747821	5_NIL		1	1	N	1	0	30
43746656	43748468	5_6	'5-6a	1	1	Y	196	5	34
43746656	43748476	5_newF	'5-6b	1	1	N	1	0	24
43746656	43749692	5_7	'5-7	1	1	Y	456	0	34
43746656	43752277	5_8	'5-8a	1	1	Y	379	0	44
43748523	43749692	6a_7	'6a-7	1	1	Y	80	0	50
43748523	43752277	6a_8	'6a-8a	1	1	N	3	0	41
43748539	43752277	NIL_8		1	1	N	1	0	43
43748541	43748897	6b_NIL		1	1	N	1	0	43
43748541	43749692	6b_7	'6b-7	1	1	Y	394	5	50
43748541	43752277	6b_8	'6b-8	1	1	Y	12	0	49
43749080	43749692	NIL_7		1	1	N	1	0	22
43749790	43752277	7a_8	'7a-8a	1	3	Y	3	0	50
43749825	43752228	7_NIL		1	1	N	1	0	41
43749825	43752277	7_8	'7b-8a	1	1	Y	971	28	50
43749825	43752343	7_8xxB	'7b-8b	1	1	Y	7	13	3
TOTAL							6556	83
Tissue	Run	Sex	Description	Source	ReadLen	Paired	Num_reads	Star_Num_input_reads	S_Avg_input_read_len	S_Uniquely_mapped	S_Avg_mapped_len	S_Multi_mapped	S_Many_loci_mapped	S_Splices_on_chr6
adipose tissue	ERR579146	female	adult group-105	fat_8a	101	PAIRED	46627373	46627373	202	3599991	194.92	154976	2346	1512903
First_base	Last_base	Exons	Vegfa	Strand	Motiff	Annotat	Unique	Multi	Max_splice_align_overhang
43738363	43742077	newA_2	'1a-2	1	1	N	1	0	28
43739050	43742077	1_2	'1-2	1	1	Y	248	0	50
43739050	43745205	1_3	'1-3	1	1	N	1	0	40
43739839	43742077	1A_2	'1A-2	1	1	Y	2	0	7
43742130	43745205	2_3	'2-3	1	1	Y	342	0	50
43742130	43745276	2_NIL		1	1	N	1	0	44
43745403	43746196	3_4	'3-4	1	1	Y	480	2	50
43746274	43746625	4_5	'4-5	1	1	Y	648	2	50
43746274	43752277	4_8	'4-8a	1	1	Y	0	11	5
43746656	43748468	5_6	'5-6a	1	1	Y	77	0	30
43746656	43748476	5_newF	'5-6b	1	1	N	1	0	30
43746656	43749692	5_7	'5-7	1	1	Y	227	0	34
43746656	43752277	5_8	'5-8a	1	1	Y	243	1	35
43748523	43749692	6a_7	'6a-7	1	1	Y	26	0	50
43748541	43749692	6b_7	'6b-7	1	1	Y	127	0	50
43748541	43752277	6b_8	'6b-8	1	1	Y	7	0	44
43749790	43752277	7a_8	'7a-8a	1	3	Y	1	0	27
43749825	43752277	7_8	'7b-8a	1	1	Y	360	11	50
43749825	43752343	7_8xxB	'7b-8b	1	1	Y	0	9	3
43751631	43751716	NIL_NIL		2	4	N	1	0	30
TOTAL							2793	36
TOTALS for adipose tissue	NumReads	Reads_uniq_mapped on chrom6	Bases uniq mapped on chrom6:	Num splices on chrom6
	148983075	10295735	2.00325e+09	4341867
First_base	Last_base	Exons	Vegfa	Files	Annotat	Unique	Multi	Max_overhang
43738363	43742077	newA_2	'1a-2	2	N	6	0	39
43738688	43738940	NIL_NIL		1	N	1	0	25
43738700	43738809	NIL_NIL		1	N	1	0	15
43738805	43742077	NIL_2		1	N	1	0	36
43739050	43742077	1_2	'1-2	7	Y	1148	3	50
43739050	43745205	1_3	'1-3	1	N	1	0	40
43739839	43742077	1A_2	'1A-2	4	Y	8	0	40
43740170	43742077	NIL_2		1	N	1	0	36
43740696	43742077	newB_2	'1B-2	1	N	1	0	39
43742130	43745205	2_3	'2-3	7	Y	1568	5	50
43742130	43745276	2_NIL		2	N	2	0	46
43745403	43746196	3_4	'3-4	7	Y	2080	4	50
43745403	43746625	3_5		1	N	1	0	17
43746274	43746625	4_5	'4-5	7	Y	2387	5	50
43746274	43746636	4_NIL		1	N	1	0	19
43746274	43752277	4_8	'4-8a	4	Y	3	39	50
43746656	43747373	5_NIL		1	N	1	0	19
43746656	43747821	5_NIL		1	N	1	0	30
43746656	43748468	5_6	'5-6a	7	Y	383	7	35
43746656	43748476	5_newF	'5-6b	3	N	3	0	30
43746656	43749692	5_7	'5-7	7	Y	795	0	34
43746656	43752277	5_8	'5-8a	7	Y	743	1	44
43748523	43749692	6a_7	'6a-7	7	Y	129	0	50
43748523	43752277	6a_8	'6a-8a	1	N	3	0	41
43748539	43752277	NIL_8		1	N	1	0	43
43748541	43748897	6b_NIL		1	N	1	0	43
43748541	43749692	6b_7	'6b-7	7	Y	688	5	50
43748541	43752277	6b_8	'6b-8	5	Y	22	0	49
43749080	43749692	NIL_7		1	N	1	0	22
43749790	43752277	7a_8	'7a-8a	2	Y	4	0	50
43749825	43752228	7_NIL		1	N	1	0	41
43749825	43752277	7_8	'7b-8a	7	Y	1636	42	50
43749825	43752343	7_8xxB	'7b-8b	2	Y	7	22	3
43751631	43751716	NIL_NIL		1	N	1	0	30
Tissue	Run	Sex	Description	Source	ReadLen	Paired	Num_reads	Star_Num_input_reads	S_Avg_input_read_len	S_Uniquely_mapped	S_Avg_mapped_len	S_Multi_mapped	S_Many_loci_mapped	S_Splices_on_chr6
adrenal gland	ERR315335		adult group-1 V119	adrenal_4a	51	PAIRED	10145563	10145563	202	688767	191.55	42066	656	263174
First_base	Last_base	Exons	Vegfa	Strand	Motiff	Annotat	Unique	Multi	Max_splice_align_overhang
43737980	43745868	NIL_NIL		1	1	N	0	1	14
43739050	43742077	1_2	'1-2	1	1	Y	24	0	46
43739050	43745205	1_3	'1-3	1	1	N	1	0	19
43741853	43742077	newE_2	'1E-2	1	1	N	1	0	22
43741981	43742077	NIL_2		1	1	N	1	0	26
43742130	43745205	2_3	'2-3	1	1	Y	33	0	50
43745403	43746196	3_4	'3-4	1	1	Y	31	0	50
43746274	43746625	4_5	'4-5	1	1	Y	51	1	30
43746656	43748468	5_6	'5-6a	1	1	Y	3	0	27
43746656	43749692	5_7	'5-7	1	1	Y	24	0	31
43746656	43752277	5_8	'5-8a	1	1	Y	20	0	34
43748541	43749692	6b_7	'6b-7	1	1	Y	4	0	49
43749825	43752277	7_8	'7b-8a	1	1	Y	35	0	49
TOTAL							228	2
Tissue	Run	Sex	Description	Source	ReadLen	Paired	Num_reads	Star_Num_input_reads	S_Avg_input_read_len	S_Uniquely_mapped	S_Avg_mapped_len	S_Multi_mapped	S_Many_loci_mapped	S_Splices_on_chr6
adrenal gland	ERR315385		adult group-3 V122	adrenal_4d	51	PAIRED	10929920	10929920	202	753069	192.74	76301	616	355150
First_base	Last_base	Exons	Vegfa	Strand	Motiff	Annotat	Unique	Multi	Max_splice_align_overhang
43739050	43742077	1_2	'1-2	1	1	Y	42	0	50
43740871	43742077	newC_2	'1C-2	1	1	N	1	0	46
43741853	43742077	newE_2	'1E-2	1	1	N	1	0	39
43742130	43745205	2_3	'2-3	1	1	Y	45	0	50
43745403	43746196	3_4	'3-4	1	1	Y	73	0	49
43745970	43746055	NIL_NIL		1	1	N	1	0	41
43746274	43746625	4_5	'4-5	1	1	Y	101	0	50
43746274	43752277	4_8	'4-8a	1	1	Y	0	1	3
43746656	43748468	5_6	'5-6a	1	1	Y	3	0	30
43746656	43749692	5_7	'5-7	1	1	Y	54	0	43
43746656	43752277	5_8	'5-8a	1	1	Y	45	0	35
43748541	43749692	6b_7	'6b-7	1	1	Y	6	0	49
43749825	43752277	7_8	'7b-8a	1	1	Y	55	1	47
TOTAL							427	2
Tissue	Run	Sex	Description	Source	ReadLen	Paired	Num_reads	Star_Num_input_reads	S_Avg_input_read_len	S_Uniquely_mapped	S_Avg_mapped_len	S_Multi_mapped	S_Many_loci_mapped	S_Splices_on_chr6
adrenal gland	ERR315392		adult group-2 V121	adrenal_4c	51	PAIRED	8998315	8998315	202	619479	192.79	44376	579	266860
First_base	Last_base	Exons	Vegfa	Strand	Motiff	Annotat	Unique	Multi	Max_splice_align_overhang
43739050	43742077	1_2	'1-2	1	1	Y	40	0	50
43742130	43745205	2_3	'2-3	1	1	Y	59	0	50
43745403	43746196	3_4	'3-4	1	1	Y	66	0	49
43746274	43746625	4_5	'4-5	1	1	Y	115	0	50
43746274	43752277	4_8	'4-8a	1	1	Y	0	3	5
43746656	43748468	5_6	'5-6a	1	1	Y	3	0	30
43746656	43749692	5_7	'5-7	1	1	Y	46	0	35
43746656	43752277	5_8	'5-8a	1	1	Y	56	0	35
43748523	43749692	6a_7	'6a-7	1	1	Y	2	0	33
43748541	43749692	6b_7	'6b-7	1	1	Y	14	0	48
43749825	43752277	7_8	'7b-8a	1	1	Y	63	3	48
TOTAL							464	6
Tissue	Run	Sex	Description	Source	ReadLen	Paired	Num_reads	Star_Num_input_reads	S_Avg_input_read_len	S_Uniquely_mapped	S_Avg_mapped_len	S_Multi_mapped	S_Many_loci_mapped	S_Splices_on_chr6
adrenal gland	ERR315417		adult group-3 V122	adrenal_4d	51	PAIRED	11003477	11003477	202	767439	192.48	76794	693	361298
First_base	Last_base	Exons	Vegfa	Strand	Motiff	Annotat	Unique	Multi	Max_splice_align_overhang
43739050	43742077	1_2	'1-2	1	1	Y	34	0	45
43739839	43742077	1A_2	'1A-2	1	1	Y	2	0	45
43740871	43742077	newC_2	'1C-2	1	1	N	1	0	46
43742130	43745205	2_3	'2-3	1	1	Y	56	0	50
43745403	43746196	3_4	'3-4	1	1	Y	73	0	49
43746274	43746625	4_5	'4-5	1	1	Y	112	1	36
43746656	43748468	5_6	'5-6a	1	1	Y	6	0	30
43746656	43749692	5_7	'5-7	1	1	Y	64	0	36
43746656	43752277	5_8	'5-8a	1	1	Y	43	0	34
43748541	43749692	6b_7	'6b-7	1	1	Y	6	0	49
43748541	43752277	6b_8	'6b-8	1	1	Y	1	0	45
43749825	43752277	7_8	'7b-8a	1	1	Y	51	0	49
TOTAL							449	1
Tissue	Run	Sex	Description	Source	ReadLen	Paired	Num_reads	Star_Num_input_reads	S_Avg_input_read_len	S_Uniquely_mapped	S_Avg_mapped_len	S_Multi_mapped	S_Many_loci_mapped	S_Splices_on_chr6
adrenal gland	ERR315450		adult group-2 V121	adrenal_4c	51	PAIRED	9087841	9087841	202	631440	192.46	45098	588	268939
First_base	Last_base	Exons	Vegfa	Strand	Motiff	Annotat	Unique	Multi	Max_splice_align_overhang
43739050	43742077	1_2	'1-2	1	1	Y	34	0	50
43739197	43742077	NIL_2		1	1	N	1	0	39
43741853	43742077	newE_2	'1E-2	1	1	N	2	0	28
43742130	43745205	2_3	'2-3	1	1	Y	50	0	50
43745403	43746196	3_4	'3-4	1	1	Y	63	0	49
43746274	43746625	4_5	'4-5	1	1	Y	93	1	50
43746656	43748468	5_6	'5-6a	1	1	Y	9	0	30
43746656	43749692	5_7	'5-7	1	1	Y	43	0	33
43746656	43752277	5_8	'5-8a	1	1	Y	29	1	34
43748523	43749692	6a_7	'6a-7	1	1	Y	3	0	27
43748541	43749692	6b_7	'6b-7	1	1	Y	14	0	47
43748541	43752277	6b_8	'6b-8	1	1	Y	1	0	34
43749825	43752277	7_8	'7b-8a	1	1	Y	81	0	46
TOTAL							423	2
Tissue	Run	Sex	Description	Source	ReadLen	Paired	Num_reads	Star_Num_input_reads	S_Avg_input_read_len	S_Uniquely_mapped	S_Avg_mapped_len	S_Multi_mapped	S_Many_loci_mapped	S_Splices_on_chr6
adrenal gland	ERR315452		adult group-1 V119	adrenal_4a	51	PAIRED	10241792	10241792	202	703106	191.17	43418	763	265969
First_base	Last_base	Exons	Vegfa	Strand	Motiff	Annotat	Unique	Multi	Max_splice_align_overhang
43739050	43742077	1_2	'1-2	1	1	Y	15	0	39
43740696	43742077	newB_2	'1B-2	1	1	N	1	0	39
43741981	43742077	NIL_2		1	1	N	1	0	26
43742130	43745205	2_3	'2-3	1	1	Y	28	0	50
43745403	43746196	3_4	'3-4	1	1	Y	40	0	49
43746274	43746625	4_5	'4-5	1	1	Y	55	0	50
43746274	43752277	4_8	'4-8a	1	1	Y	0	1	4
43746656	43748468	5_6	'5-6a	1	1	Y	1	0	3
43746656	43749692	5_7	'5-7	1	1	Y	24	0	30
43746656	43752277	5_8	'5-8a	1	1	Y	17	0	30
43748541	43749692	6b_7	'6b-7	1	1	Y	5	0	47
43749790	43752277	7a_8	'7a-8a	1	3	Y	1	0	12
43749825	43752277	7_8	'7b-8a	1	1	Y	30	1	47
TOTAL							218	2
TOTALS for adrenal gland	NumReads	Reads_uniq_mapped on chrom6	Bases uniq mapped on chrom6:	Num splices on chrom6
	60406908	4163300	8.00166e+08	1781390
First_base	Last_base	Exons	Vegfa	Files	Annotat	Unique	Multi	Max_overhang
43737980	43745868	NIL_NIL		1	N	0	1	14
43739050	43742077	1_2	'1-2	6	Y	189	0	50
43739050	43745205	1_3	'1-3	1	N	1	0	19
43739197	43742077	NIL_2		1	N	1	0	39
43739839	43742077	1A_2	'1A-2	1	Y	2	0	45
43740696	43742077	newB_2	'1B-2	1	N	1	0	39
43740871	43742077	newC_2	'1C-2	2	N	2	0	46
43741853	43742077	newE_2	'1E-2	3	N	4	0	39
43741981	43742077	NIL_2		2	N	2	0	26
43742130	43745205	2_3	'2-3	6	Y	271	0	50
43745403	43746196	3_4	'3-4	6	Y	346	0	50
43745970	43746055	NIL_NIL		1	N	1	0	41
43746274	43746625	4_5	'4-5	6	Y	527	3	50
43746274	43752277	4_8	'4-8a	3	Y	0	5	5
43746656	43748468	5_6	'5-6a	6	Y	25	0	30
43746656	43749692	5_7	'5-7	6	Y	255	0	43
43746656	43752277	5_8	'5-8a	6	Y	210	1	35
43748523	43749692	6a_7	'6a-7	2	Y	5	0	33
43748541	43749692	6b_7	'6b-7	6	Y	49	0	49
43748541	43752277	6b_8	'6b-8	2	Y	2	0	45
43749790	43752277	7a_8	'7a-8a	1	Y	1	0	12
43749825	43752277	7_8	'7b-8a	6	Y	315	5	49
Tissue	Run	Sex	Description	Source	ReadLen	Paired	Num_reads	Star_Num_input_reads	S_Avg_input_read_len	S_Uniquely_mapped	S_Avg_mapped_len	S_Multi_mapped	S_Many_loci_mapped	S_Splices_on_chr6
animal ovary	ERR315380		adult group-54 V233	ovary_6a	51	PAIRED	15403247	15403247	202	1624352	193.03	77205	1365	666381
First_base	Last_base	Exons	Vegfa	Strand	Motiff	Annotat	Unique	Multi	Max_splice_align_overhang
43739050	43742077	1_2	'1-2	1	1	Y	11	0	49
43742130	43745205	2_3	'2-3	1	1	Y	9	0	50
43745403	43746196	3_4	'3-4	1	1	Y	10	0	45
43746274	43746625	4_5	'4-5	1	1	Y	8	0	30
43746656	43748468	5_6	'5-6a	1	1	Y	3	0	32
43746656	43749692	5_7	'5-7	1	1	Y	6	0	30
43746656	43752277	5_8	'5-8a	1	1	Y	2	0	24
43748541	43749692	6b_7	'6b-7	1	1	Y	5	0	34
43749825	43752277	7_8	'7b-8a	1	1	Y	8	0	38
TOTAL							62	0
Tissue	Run	Sex	Description	Source	ReadLen	Paired	Num_reads	Star_Num_input_reads	S_Avg_input_read_len	S_Uniquely_mapped	S_Avg_mapped_len	S_Multi_mapped	S_Many_loci_mapped	S_Splices_on_chr6
animal ovary	ERR315402		adult group-55 V234	ovary_6b	51	PAIRED	15764627	15764627	202	1878147	192.81	85493	1288	727261
First_base	Last_base	Exons	Vegfa	Strand	Motiff	Annotat	Unique	Multi	Max_splice_align_overhang
43739050	43742077	1_2	'1-2	1	1	Y	15	0	46
43742130	43745205	2_3	'2-3	1	1	Y	11	0	50
43745403	43746196	3_4	'3-4	1	1	Y	20	0	50
43746274	43746625	4_5	'4-5	1	1	Y	23	0	41
43746656	43748468	5_6	'5-6a	1	1	Y	2	0	30
43746656	43749692	5_7	'5-7	1	1	Y	7	0	32
43746656	43752277	5_8	'5-8a	1	1	Y	13	0	30
43748523	43749692	6a_7	'6a-7	1	1	Y	0	1	23
43748541	43749692	6b_7	'6b-7	1	1	Y	1	0	22
43749825	43752277	7_8	'7b-8a	1	1	Y	7	0	47
TOTAL							99	1
Tissue	Run	Sex	Description	Source	ReadLen	Paired	Num_reads	Star_Num_input_reads	S_Avg_input_read_len	S_Uniquely_mapped	S_Avg_mapped_len	S_Multi_mapped	S_Many_loci_mapped	S_Splices_on_chr6
animal ovary	ERR315458		adult group-55 V234	ovary_6b	51	PAIRED	16068834	16068834	202	1916533	192.83	87324	1321	738486
First_base	Last_base	Exons	Vegfa	Strand	Motiff	Annotat	Unique	Multi	Max_splice_align_overhang
43739050	43742077	1_2	'1-2	1	1	Y	15	0	49
43742130	43745205	2_3	'2-3	1	1	Y	11	0	50
43745403	43746196	3_4	'3-4	1	1	Y	12	0	50
43745787	43746196	NIL_4		1	1	N	1	0	21
43746274	43746625	4_5	'4-5	1	1	Y	22	0	30
43746656	43748468	5_6	'5-6a	1	1	Y	2	0	19
43746656	43749692	5_7	'5-7	1	1	Y	9	0	31
43746656	43752277	5_8	'5-8a	1	1	Y	10	0	30
43748523	43749692	6a_7	'6a-7	1	1	Y	2	0	28
43748541	43749692	6b_7	'6b-7	1	1	Y	3	0	44
43749825	43752277	7_8	'7b-8a	1	1	Y	11	0	49
TOTAL							98	0
Tissue	Run	Sex	Description	Source	ReadLen	Paired	Num_reads	Star_Num_input_reads	S_Avg_input_read_len	S_Uniquely_mapped	S_Avg_mapped_len	S_Multi_mapped	S_Many_loci_mapped	S_Splices_on_chr6
animal ovary	ERR315482		adult group-54 V233	ovary_6a	51	PAIRED	15110219	15110219	202	1591639	193.04	75688	1208	655751
First_base	Last_base	Exons	Vegfa	Strand	Motiff	Annotat	Unique	Multi	Max_splice_align_overhang
43739050	43742077	1_2	'1-2	1	1	Y	3	0	33
43742130	43745205	2_3	'2-3	1	1	Y	6	0	50
43745403	43746196	3_4	'3-4	1	1	Y	5	0	34
43746274	43746625	4_5	'4-5	1	1	Y	20	0	35
43746656	43748468	5_6	'5-6a	1	1	Y	4	0	30
43746656	43749692	5_7	'5-7	1	1	Y	3	0	30
43746656	43752277	5_8	'5-8a	1	1	Y	8	0	33
43748541	43749692	6b_7	'6b-7	1	1	Y	6	0	44
43749825	43752277	7_8	'7b-8a	1	1	Y	7	0	42
TOTAL							62	0
Tissue	Run	Sex	Description	Source	ReadLen	Paired	Num_reads	Star_Num_input_reads	S_Avg_input_read_len	S_Uniquely_mapped	S_Avg_mapped_len	S_Multi_mapped	S_Many_loci_mapped	S_Splices_on_chr6
animal ovary	ERR579132	female	adult group-109	ovary_8a	101	PAIRED	36782141	36782141	202	4093608	194.81	170093	2440	1654934
First_base	Last_base	Exons	Vegfa	Strand	Motiff	Annotat	Unique	Multi	Max_splice_align_overhang
43739050	43742077	1_2	'1-2	1	1	Y	17	0	44
43742130	43745205	2_3	'2-3	1	1	Y	16	0	50
43745403	43746196	3_4	'3-4	1	1	Y	33	0	49
43746274	43746625	4_5	'4-5	1	1	Y	38	0	41
43746656	43748468	5_6	'5-6a	1	1	Y	1	0	14
43746656	43749692	5_7	'5-7	1	1	Y	23	0	35
43746656	43752277	5_8	'5-8a	1	1	Y	21	0	30
43748523	43749692	6a_7	'6a-7	1	1	Y	1	0	44
43748541	43749692	6b_7	'6b-7	1	1	Y	4	0	49
43749825	43752277	7_8	'7b-8a	1	1	Y	35	0	50
TOTAL							189	0
TOTALS for animal ovary	NumReads	Reads_uniq_mapped on chrom6	Bases uniq mapped on chrom6:	Num splices on chrom6
	99129068	11104279	2.14997e+09	4442813
First_base	Last_base	Exons	Vegfa	Files	Annotat	Unique	Multi	Max_overhang
43739050	43742077	1_2	'1-2	5	Y	61	0	49
43742130	43745205	2_3	'2-3	5	Y	53	0	50
43745403	43746196	3_4	'3-4	5	Y	80	0	50
43745787	43746196	NIL_4		1	N	1	0	21
43746274	43746625	4_5	'4-5	5	Y	111	0	41
43746656	43748468	5_6	'5-6a	5	Y	12	0	32
43746656	43749692	5_7	'5-7	5	Y	48	0	35
43746656	43752277	5_8	'5-8a	5	Y	54	0	33
43748523	43749692	6a_7	'6a-7	3	Y	3	1	44
43748541	43749692	6b_7	'6b-7	5	Y	19	0	49
43749825	43752277	7_8	'7b-8a	5	Y	68	0	50
Tissue	Run	Sex	Description	Source	ReadLen	Paired	Num_reads	Star_Num_input_reads	S_Avg_input_read_len	S_Uniquely_mapped	S_Avg_mapped_len	S_Multi_mapped	S_Many_loci_mapped	S_Splices_on_chr6
appendix	ERR315345		adult group-5 V155	appendix_4b	51	PAIRED	8731094	8731094	202	666296	191.57	33878	742	278329
First_base	Last_base	Exons	Vegfa	Strand	Motiff	Annotat	Unique	Multi	Max_splice_align_overhang
43739050	43742077	1_2	'1-2	1	1	Y	24	0	50
43742130	43745205	2_3	'2-3	1	1	Y	36	0	50
43745403	43746196	3_4	'3-4	1	1	Y	41	0	50
43746274	43746625	4_5	'4-5	1	1	Y	59	0	50
43746656	43748468	5_6	'5-6a	1	1	Y	9	0	30
43746656	43749692	5_7	'5-7	1	1	Y	23	0	31
43746656	43752277	5_8	'5-8a	1	1	Y	16	0	34
43748523	43749692	6a_7	'6a-7	1	1	Y	1	0	6
43748541	43749692	6b_7	'6b-7	1	1	Y	5	0	49
43749825	43752277	7_8	'7b-8a	1	1	Y	48	0	50
TOTAL							262	0
Tissue	Run	Sex	Description	Source	ReadLen	Paired	Num_reads	Star_Num_input_reads	S_Avg_input_read_len	S_Uniquely_mapped	S_Avg_mapped_len	S_Multi_mapped	S_Many_loci_mapped	S_Splices_on_chr6
appendix	ERR315366		adult group-5 V155	appendix_4b	51	PAIRED	8752559	8752559	202	675508	191.32	35250	823	280622
First_base	Last_base	Exons	Vegfa	Strand	Motiff	Annotat	Unique	Multi	Max_splice_align_overhang
43739050	43742077	1_2	'1-2	1	1	Y	31	0	50
43742130	43745205	2_3	'2-3	1	1	Y	41	0	50
43745403	43746196	3_4	'3-4	1	1	Y	47	0	50
43746274	43746625	4_5	'4-5	1	1	Y	67	0	50
43746656	43748468	5_6	'5-6a	1	1	Y	8	0	30
43746656	43749692	5_7	'5-7	1	1	Y	23	0	30
43746656	43752277	5_8	'5-8a	1	1	Y	23	0	35
43747289	43747425	NIL_NIL		0	0	N	3	0	49
43748523	43749692	6a_7	'6a-7	1	1	Y	1	0	25
43748541	43749692	6b_7	'6b-7	1	1	Y	8	0	44
43749825	43752277	7_8	'7b-8a	1	1	Y	40	0	50
TOTAL							292	0
Tissue	Run	Sex	Description	Source	ReadLen	Paired	Num_reads	Star_Num_input_reads	S_Avg_input_read_len	S_Uniquely_mapped	S_Avg_mapped_len	S_Multi_mapped	S_Many_loci_mapped	S_Splices_on_chr6
appendix	ERR315437		adult group-4 V154	appendix_4a	51	PAIRED	9119785	9119785	202	706417	191.18	36750	837	295156
First_base	Last_base	Exons	Vegfa	Strand	Motiff	Annotat	Unique	Multi	Max_splice_align_overhang
43739050	43742077	1_2	'1-2	1	1	Y	28	0	48
43742130	43745205	2_3	'2-3	1	1	Y	30	0	50
43745403	43746196	3_4	'3-4	1	1	Y	36	0	49
43746274	43746625	4_5	'4-5	1	1	Y	42	0	50
43746656	43748468	5_6	'5-6a	1	1	Y	7	0	30
43746656	43749692	5_7	'5-7	1	1	Y	18	0	31
43746656	43752277	5_8	'5-8a	1	1	Y	13	0	30
43748523	43749692	6a_7	'6a-7	1	1	Y	4	0	27
43748541	43749692	6b_7	'6b-7	1	1	Y	9	0	44
43749825	43752277	7_8	'7b-8a	1	1	Y	36	0	47
TOTAL							223	0
Tissue	Run	Sex	Description	Source	ReadLen	Paired	Num_reads	Star_Num_input_reads	S_Avg_input_read_len	S_Uniquely_mapped	S_Avg_mapped_len	S_Multi_mapped	S_Many_loci_mapped	S_Splices_on_chr6
appendix	ERR315454		adult group-6 V160	appendix_4c	51	PAIRED	9736541	9736541	202	774857	190.71	43568	961	348169
First_base	Last_base	Exons	Vegfa	Strand	Motiff	Annotat	Unique	Multi	Max_splice_align_overhang
43739050	43742077	1_2	'1-2	1	1	Y	16	0	50
43739839	43742077	1A_2	'1A-2	1	1	Y	1	0	46
43742130	43745205	2_3	'2-3	1	1	Y	16	0	50
43745403	43746196	3_4	'3-4	1	1	Y	11	0	42
43746274	43746625	4_5	'4-5	1	1	Y	26	0	33
43746656	43748468	5_6	'5-6a	1	1	Y	2	0	15
43746656	43749692	5_7	'5-7	1	1	Y	7	0	30
43746656	43752277	5_8	'5-8a	1	1	Y	12	0	30
43748541	43749692	6b_7	'6b-7	1	1	Y	5	0	49
43749825	43752277	7_8	'7b-8a	1	1	Y	23	0	46
TOTAL							119	0
Tissue	Run	Sex	Description	Source	ReadLen	Paired	Num_reads	Star_Num_input_reads	S_Avg_input_read_len	S_Uniquely_mapped	S_Avg_mapped_len	S_Multi_mapped	S_Many_loci_mapped	S_Splices_on_chr6
appendix	ERR315465		adult group-4 V154	appendix_4a	51	PAIRED	9189661	9189661	202	722482	190.87	38418	831	301001
First_base	Last_base	Exons	Vegfa	Strand	Motiff	Annotat	Unique	Multi	Max_splice_align_overhang
43739050	43742077	1_2	'1-2	1	1	Y	29	0	50
43739839	43742077	1A_2	'1A-2	1	1	Y	1	0	48
43742130	43745205	2_3	'2-3	1	1	Y	33	0	50
43745403	43746196	3_4	'3-4	1	1	Y	33	0	48
43746274	43746625	4_5	'4-5	1	1	Y	56	0	41
43746274	43752277	4_8	'4-8a	1	1	Y	0	2	4
43746656	43748468	5_6	'5-6a	1	1	Y	4	0	30
43746656	43749692	5_7	'5-7	1	1	Y	18	0	31
43746656	43752277	5_8	'5-8a	1	1	Y	20	0	30
43748523	43749692	6a_7	'6a-7	1	1	Y	2	0	47
43748541	43749692	6b_7	'6b-7	1	1	Y	11	0	50
43749825	43752277	7_8	'7b-8a	1	1	Y	33	2	50
TOTAL							240	4
Tissue	Run	Sex	Description	Source	ReadLen	Paired	Num_reads	Star_Num_input_reads	S_Avg_input_read_len	S_Uniquely_mapped	S_Avg_mapped_len	S_Multi_mapped	S_Many_loci_mapped	S_Splices_on_chr6
appendix	ERR315481		adult group-6 V160	appendix_4c	51	PAIRED	9773476	9773476	202	775308	190.75	43707	919	349513
First_base	Last_base	Exons	Vegfa	Strand	Motiff	Annotat	Unique	Multi	Max_splice_align_overhang
43739050	43742077	1_2	'1-2	1	1	Y	5	0	47
43742130	43745205	2_3	'2-3	1	1	Y	9	0	22
43745403	43746196	3_4	'3-4	1	1	Y	8	0	47
43746274	43746625	4_5	'4-5	1	1	Y	28	0	44
43746274	43752277	4_8	'4-8a	1	1	Y	0	1	4
43746656	43748468	5_6	'5-6a	1	1	Y	1	0	30
43746656	43749692	5_7	'5-7	1	1	Y	8	0	30
43746656	43752277	5_8	'5-8a	1	1	Y	15	0	33
43748541	43749692	6b_7	'6b-7	1	1	Y	3	0	45
43749825	43752277	7_8	'7b-8a	1	1	Y	15	1	46
TOTAL							92	2
TOTALS for appendix	NumReads	Reads_uniq_mapped on chrom6	Bases uniq mapped on chrom6:	Num splices on chrom6
	55303116	4320868	8.25496e+08	1852790
First_base	Last_base	Exons	Vegfa	Files	Annotat	Unique	Multi	Max_overhang
43739050	43742077	1_2	'1-2	6	Y	133	0	50
43739839	43742077	1A_2	'1A-2	2	Y	2	0	48
43742130	43745205	2_3	'2-3	6	Y	165	0	50
43745403	43746196	3_4	'3-4	6	Y	176	0	50
43746274	43746625	4_5	'4-5	6	Y	278	0	50
43746274	43752277	4_8	'4-8a	2	Y	0	3	4
43746656	43748468	5_6	'5-6a	6	Y	31	0	30
43746656	43749692	5_7	'5-7	6	Y	97	0	31
43746656	43752277	5_8	'5-8a	6	Y	99	0	35
43747289	43747425	NIL_NIL		1	N	3	0	49
43748523	43749692	6a_7	'6a-7	4	Y	8	0	47
43748541	43749692	6b_7	'6b-7	6	Y	41	0	50
43749825	43752277	7_8	'7b-8a	6	Y	195	3	50
Tissue	Run	Sex	Description	Source	ReadLen	Paired	Num_reads	Star_Num_input_reads	S_Avg_input_read_len	S_Uniquely_mapped	S_Avg_mapped_len	S_Multi_mapped	S_Many_loci_mapped	S_Splices_on_chr6
bladder	ERR315334		adult group-95 V177	urinarybladder_5c	51	PAIRED	6335992	6335992	202	503058	194.07	24484	379	227041
First_base	Last_base	Exons	Vegfa	Strand	Motiff	Annotat	Unique	Multi	Max_splice_align_overhang
43739050	43742077	1_2	'1-2	1	1	Y	13	0	46
43742130	43745205	2_3	'2-3	1	1	Y	14	0	45
43745403	43746196	3_4	'3-4	1	1	Y	21	0	50
43746274	43746625	4_5	'4-5	1	1	Y	44	1	41
43746656	43748468	5_6	'5-6a	1	1	Y	6	0	33
43746656	43749692	5_7	'5-7	1	1	Y	11	1	30
43746656	43752277	5_8	'5-8a	1	1	Y	17	0	30
43748523	43749692	6a_7	'6a-7	1	1	Y	2	0	13
43748541	43749692	6b_7	'6b-7	1	1	Y	6	0	45
43749825	43752277	7_8	'7b-8a	1	1	Y	24	0	48
TOTAL							158	2
Tissue	Run	Sex	Description	Source	ReadLen	Paired	Num_reads	Star_Num_input_reads	S_Avg_input_read_len	S_Uniquely_mapped	S_Avg_mapped_len	S_Multi_mapped	S_Many_loci_mapped	S_Splices_on_chr6
bladder	ERR315355		adult group-94 V176	urinarybladder_5b	51	PAIRED	15939817	15939817	202	1128089	195.98	43180	441	517754
First_base	Last_base	Exons	Vegfa	Strand	Motiff	Annotat	Unique	Multi	Max_splice_align_overhang
43739050	43742077	1_2	'1-2	1	1	Y	100	0	50
43742130	43745205	2_3	'2-3	1	1	Y	107	0	50
43745403	43745579	3_NIL		1	1	N	1	0	29
43745403	43746196	3_4	'3-4	1	1	Y	170	0	50
43746274	43746625	4_5	'4-5	1	1	Y	215	0	50
43746274	43752277	4_8	'4-8a	1	1	Y	1	7	43
43746656	43748468	5_6	'5-6a	1	1	Y	31	0	34
43746656	43749692	5_7	'5-7	1	1	Y	95	0	37
43746656	43752277	5_8	'5-8a	1	1	Y	100	0	34
43748523	43749692	6a_7	'6a-7	1	1	Y	6	1	39
43748541	43749692	6b_7	'6b-7	1	1	Y	39	0	49
43748541	43752277	6b_8	'6b-8	1	1	Y	1	0	49
43749825	43752277	7_8	'7b-8a	1	1	Y	156	8	50
TOTAL							1022	16
Tissue	Run	Sex	Description	Source	ReadLen	Paired	Num_reads	Star_Num_input_reads	S_Avg_input_read_len	S_Uniquely_mapped	S_Avg_mapped_len	S_Multi_mapped	S_Many_loci_mapped	S_Splices_on_chr6
bladder	ERR315370		adult group-94 V176	urinarybladder_5b	51	PAIRED	5633845	5633845	202	355011	194.38	16408	163	162586
First_base	Last_base	Exons	Vegfa	Strand	Motiff	Annotat	Unique	Multi	Max_splice_align_overhang
43739050	43742077	1_2	'1-2	1	1	Y	23	1	44
43742130	43745205	2_3	'2-3	1	1	Y	42	2	50
43745403	43745579	3_NIL		1	1	N	1	0	29
43745403	43746196	3_4	'3-4	1	1	Y	50	2	49
43746274	43746625	4_5	'4-5	1	1	Y	73	1	50
43746656	43748468	5_6	'5-6a	1	1	Y	4	0	30
43746656	43749692	5_7	'5-7	1	1	Y	38	1	34
43746656	43752277	5_8	'5-8a	1	1	Y	33	1	34
43748523	43749692	6a_7	'6a-7	1	1	Y	3	0	49
43748541	43749692	6b_7	'6b-7	1	1	Y	7	1	45
43748541	43752277	6b_8	'6b-8	1	1	Y	1	0	27
43749825	43752277	7_8	'7b-8a	1	1	Y	42	0	48
TOTAL							317	9
Tissue	Run	Sex	Description	Source	ReadLen	Paired	Num_reads	Star_Num_input_reads	S_Avg_input_read_len	S_Uniquely_mapped	S_Avg_mapped_len	S_Multi_mapped	S_Many_loci_mapped	S_Splices_on_chr6
bladder	ERR315421		adult group-94 V176	urinarybladder_5b	51	PAIRED	5557608	5557608	202	343017	194.09	16519	153	157179
First_base	Last_base	Exons	Vegfa	Strand	Motiff	Annotat	Unique	Multi	Max_splice_align_overhang
43738363	43742077	newA_2	'1a-2	1	1	N	1	0	32
43739050	43742077	1_2	'1-2	1	1	Y	21	1	50
43742130	43745205	2_3	'2-3	1	1	Y	32	1	50
43745403	43746196	3_4	'3-4	1	1	Y	55	0	50
43746274	43746625	4_5	'4-5	1	1	Y	62	0	34
43746656	43748468	5_6	'5-6a	1	1	Y	7	0	35
43746656	43749692	5_7	'5-7	1	1	Y	27	1	34
43746656	43752277	5_8	'5-8a	1	1	Y	20	0	33
43748523	43749692	6a_7	'6a-7	1	1	Y	3	0	40
43748541	43749692	6b_7	'6b-7	1	1	Y	12	0	47
43748541	43752277	6b_8	'6b-8	1	1	Y	1	0	31
43749825	43752277	7_8	'7b-8a	1	1	Y	45	0	50
TOTAL							286	3
Tissue	Run	Sex	Description	Source	ReadLen	Paired	Num_reads	Star_Num_input_reads	S_Avg_input_read_len	S_Uniquely_mapped	S_Avg_mapped_len	S_Multi_mapped	S_Many_loci_mapped	S_Splices_on_chr6
bladder	ERR315447		adult group-95 V177	urinarybladder_5c	51	PAIRED	14409428	14409428	202	1281300	195.63	52438	898	573747
First_base	Last_base	Exons	Vegfa	Strand	Motiff	Annotat	Unique	Multi	Max_splice_align_overhang
43739050	43742077	1_2	'1-2	1	1	Y	38	0	45
43742130	43745205	2_3	'2-3	1	1	Y	54	0	49
43745403	43746196	3_4	'3-4	1	1	Y	46	0	49
43746274	43746625	4_5	'4-5	1	1	Y	85	0	50
43746274	43752277	4_8	'4-8a	1	1	Y	0	2	5
43746656	43748468	5_6	'5-6a	1	1	Y	17	0	34
43746656	43749692	5_7	'5-7	1	1	Y	29	0	31
43746656	43749775	5_NIL		1	1	N	1	0	16
43746656	43752277	5_8	'5-8a	1	1	Y	34	0	33
43748523	43749692	6a_7	'6a-7	1	1	Y	4	0	49
43748541	43749692	6b_7	'6b-7	1	1	Y	18	0	49
43748541	43752277	6b_8	'6b-8	1	1	Y	1	0	38
43748592	43749692	6c_7	'6c-7	1	1	Y	1	0	6
43749790	43752277	7a_8	'7a-8a	1	3	Y	2	0	14
43749825	43752277	7_8	'7b-8a	1	1	Y	55	2	49
TOTAL							385	4
Tissue	Run	Sex	Description	Source	ReadLen	Paired	Num_reads	Star_Num_input_reads	S_Avg_input_read_len	S_Uniquely_mapped	S_Avg_mapped_len	S_Multi_mapped	S_Many_loci_mapped	S_Splices_on_chr6
bladder	ERR315453		adult group-95 V177	urinarybladder_5c	51	PAIRED	6265687	6265687	202	487018	193.76	24980	345	220179
First_base	Last_base	Exons	Vegfa	Strand	Motiff	Annotat	Unique	Multi	Max_splice_align_overhang
43739050	43742077	1_2	'1-2	1	1	Y	7	1	39
43742130	43745205	2_3	'2-3	1	1	Y	10	0	50
43745403	43746196	3_4	'3-4	1	1	Y	10	0	47
43746274	43746625	4_5	'4-5	1	1	Y	40	1	45
43746656	43748468	5_6	'5-6a	1	1	Y	5	1	34
43746656	43749692	5_7	'5-7	1	1	Y	15	0	31
43746656	43752277	5_8	'5-8a	1	1	Y	17	1	33
43748523	43749692	6a_7	'6a-7	1	1	Y	1	0	27
43748541	43749692	6b_7	'6b-7	1	1	Y	6	0	33
43749825	43752277	7_8	'7b-8a	1	1	Y	17	0	46
TOTAL							128	4
TOTALS for bladder	NumReads	Reads_uniq_mapped on chrom6	Bases uniq mapped on chrom6:	Num splices on chrom6
	54142377	4097493	7.9932e+08	1858486
First_base	Last_base	Exons	Vegfa	Files	Annotat	Unique	Multi	Max_overhang
43738363	43742077	newA_2	'1a-2	1	N	1	0	32
43739050	43742077	1_2	'1-2	6	Y	202	3	50
43742130	43745205	2_3	'2-3	6	Y	259	3	50
43745403	43745579	3_NIL		2	N	2	0	29
43745403	43746196	3_4	'3-4	6	Y	352	2	50
43746274	43746625	4_5	'4-5	6	Y	519	3	50
43746274	43752277	4_8	'4-8a	2	Y	1	9	43
43746656	43748468	5_6	'5-6a	6	Y	70	1	35
43746656	43749692	5_7	'5-7	6	Y	215	3	37
43746656	43749775	5_NIL		1	N	1	0	16
43746656	43752277	5_8	'5-8a	6	Y	221	2	34
43748523	43749692	6a_7	'6a-7	6	Y	19	1	49
43748541	43749692	6b_7	'6b-7	6	Y	88	1	49
43748541	43752277	6b_8	'6b-8	4	Y	4	0	49
43748592	43749692	6c_7	'6c-7	1	Y	1	0	6
43749790	43752277	7a_8	'7a-8a	1	Y	2	0	14
43749825	43752277	7_8	'7b-8a	6	Y	339	10	50
Tissue	Run	Sex	Description	Source	ReadLen	Paired	Num_reads	Star_Num_input_reads	S_Avg_input_read_len	S_Uniquely_mapped	S_Avg_mapped_len	S_Multi_mapped	S_Many_loci_mapped	S_Splices_on_chr6
bone marrow	ERR315333		adult group-10 V250	bonemarrow_6c	51	PAIRED	17182987	17182987	202	1866545	192.89	101859	2468	708828
First_base	Last_base	Exons	Vegfa	Strand	Motiff	Annotat	Unique	Multi	Max_splice_align_overhang
43738363	43742077	newA_2	'1a-2	1	1	N	2	0	32
43739050	43740467	1_NIL		1	1	N	1	0	15
43739050	43742077	1_2	'1-2	1	1	Y	24	0	45
43742130	43745205	2_3	'2-3	1	1	Y	36	0	50
43745403	43746196	3_4	'3-4	1	1	Y	47	0	50
43746274	43746625	4_5	'4-5	1	1	Y	49	0	31
43746274	43752277	4_8	'4-8a	1	1	Y	0	1	4
43746656	43748468	5_6	'5-6a	1	1	Y	3	0	30
43746656	43749692	5_7	'5-7	1	1	Y	18	0	31
43746656	43752277	5_8	'5-8a	1	1	Y	32	0	34
43748523	43749692	6a_7	'6a-7	1	1	Y	2	0	48
43748541	43749692	6b_7	'6b-7	1	1	Y	7	0	43
43749790	43752277	7a_8	'7a-8a	1	3	Y	1	0	46
43749825	43752277	7_8	'7b-8a	1	1	Y	24	1	46
TOTAL							246	2
Tissue	Run	Sex	Description	Source	ReadLen	Paired	Num_reads	Star_Num_input_reads	S_Avg_input_read_len	S_Uniquely_mapped	S_Avg_mapped_len	S_Multi_mapped	S_Many_loci_mapped	S_Splices_on_chr6
bone marrow	ERR315395		adult group-10 V250	bonemarrow_6c	51	PAIRED	16953167	16953167	202	1836943	192.88	100644	2425	699075
First_base	Last_base	Exons	Vegfa	Strand	Motiff	Annotat	Unique	Multi	Max_splice_align_overhang
43739050	43742077	1_2	'1-2	1	1	Y	34	0	50
43742130	43745205	2_3	'2-3	1	1	Y	35	0	50
43745403	43746196	3_4	'3-4	1	1	Y	46	0	50
43746028	43746196	NIL_4		1	1	N	1	0	22
43746274	43746625	4_5	'4-5	1	1	Y	60	0	43
43746656	43748468	5_6	'5-6a	1	1	Y	2	0	30
43746656	43749692	5_7	'5-7	1	1	Y	8	0	32
43746656	43752277	5_8	'5-8a	1	1	Y	44	0	34
43748523	43749692	6a_7	'6a-7	1	1	Y	1	0	35
43748541	43749692	6b_7	'6b-7	1	1	Y	8	0	50
43748541	43752277	6b_8	'6b-8	1	1	Y	3	0	45
43749825	43752277	7_8	'7b-8a	1	1	Y	25	0	50
TOTAL							267	0
Tissue	Run	Sex	Description	Source	ReadLen	Paired	Num_reads	Star_Num_input_reads	S_Avg_input_read_len	S_Uniquely_mapped	S_Avg_mapped_len	S_Multi_mapped	S_Many_loci_mapped	S_Splices_on_chr6
bone marrow	ERR315396		adult group-8 V248	bonemarrow_6a	51	PAIRED	16506110	16506110	202	1389363	193.47	85754	2678	529488
First_base	Last_base	Exons	Vegfa	Strand	Motiff	Annotat	Unique	Multi	Max_splice_align_overhang
43738363	43742077	newA_2	'1a-2	1	1	N	1	0	47
43739050	43742077	1_2	'1-2	1	1	Y	41	0	50
43741853	43742077	newE_2	'1E-2	1	1	N	1	0	21
43742130	43745205	2_3	'2-3	1	1	Y	50	0	50
43745403	43746196	3_4	'3-4	1	1	Y	66	0	50
43746274	43746625	4_5	'4-5	1	1	Y	69	0	50
43746274	43752277	4_8	'4-8a	1	1	Y	0	1	4
43746656	43748468	5_6	'5-6a	1	1	Y	2	0	30
43746656	43749692	5_7	'5-7	1	1	Y	9	0	31
43746656	43752277	5_8	'5-8a	1	1	Y	38	0	30
43748523	43749692	6a_7	'6a-7	1	1	Y	2	0	20
43748541	43749692	6b_7	'6b-7	1	1	Y	9	0	49
43748541	43752277	6b_8	'6b-8	1	1	Y	1	0	33
43749080	43749692	NIL_7		1	1	N	1	0	27
43749825	43752277	7_8	'7b-8a	1	1	Y	21	1	48
TOTAL							311	2
Tissue	Run	Sex	Description	Source	ReadLen	Paired	Num_reads	Star_Num_input_reads	S_Avg_input_read_len	S_Uniquely_mapped	S_Avg_mapped_len	S_Multi_mapped	S_Many_loci_mapped	S_Splices_on_chr6
bone marrow	ERR315404		adult group-9 V249	bonemarrow_6b	51	PAIRED	17223283	17223283	202	1582592	193.77	100941	2699	638286
First_base	Last_base	Exons	Vegfa	Strand	Motiff	Annotat	Unique	Multi	Max_splice_align_overhang
43738363	43742077	newA_2	'1a-2	1	1	N	3	0	36
43739050	43742077	1_2	'1-2	1	1	Y	43	0	50
43742130	43745205	2_3	'2-3	1	1	Y	66	0	50
43745403	43746196	3_4	'3-4	1	1	Y	62	0	47
43746274	43746625	4_5	'4-5	1	1	Y	64	0	30
43746274	43752277	4_8	'4-8a	1	1	Y	1	1	15
43746656	43748468	5_6	'5-6a	1	1	Y	2	0	16
43746656	43749692	5_7	'5-7	1	1	Y	12	0	30
43746656	43752277	5_8	'5-8a	1	1	Y	33	0	35
43748523	43749692	6a_7	'6a-7	1	1	Y	3	0	37
43748541	43749692	6b_7	'6b-7	1	1	Y	4	0	44
43748541	43752277	6b_8	'6b-8	1	1	Y	2	0	41
43749825	43752277	7_8	'7b-8a	1	1	Y	26	1	43
TOTAL							321	2
Tissue	Run	Sex	Description	Source	ReadLen	Paired	Num_reads	Star_Num_input_reads	S_Avg_input_read_len	S_Uniquely_mapped	S_Avg_mapped_len	S_Multi_mapped	S_Many_loci_mapped	S_Splices_on_chr6
bone marrow	ERR315406		adult group-9 V249	bonemarrow_6b	51	PAIRED	17421796	17421796	202	1601506	193.8	101472	2721	645701
First_base	Last_base	Exons	Vegfa	Strand	Motiff	Annotat	Unique	Multi	Max_splice_align_overhang
43738363	43742077	newA_2	'1a-2	1	1	N	1	0	36
43739050	43742077	1_2	'1-2	1	1	Y	28	0	50
43742130	43745205	2_3	'2-3	1	1	Y	44	0	50
43745403	43746196	3_4	'3-4	1	1	Y	65	0	50
43745403	43746625	3_5		1	1	N	1	0	41
43746274	43746625	4_5	'4-5	1	1	Y	68	0	50
43746274	43752277	4_8	'4-8a	1	1	Y	1	0	26
43746656	43748468	5_6	'5-6a	1	1	Y	4	0	30
43746656	43749692	5_7	'5-7	1	1	Y	13	0	34
43746656	43752277	5_8	'5-8a	1	1	Y	32	0	33
43748523	43749692	6a_7	'6a-7	1	1	Y	2	0	26
43748541	43749692	6b_7	'6b-7	1	1	Y	5	0	44
43748541	43752277	6b_8	'6b-8	1	1	Y	2	0	28
43749790	43752277	7a_8	'7a-8a	1	3	Y	1	0	24
43749825	43752277	7_8	'7b-8a	1	1	Y	23	0	43
TOTAL							290	0
Tissue	Run	Sex	Description	Source	ReadLen	Paired	Num_reads	Star_Num_input_reads	S_Avg_input_read_len	S_Uniquely_mapped	S_Avg_mapped_len	S_Multi_mapped	S_Many_loci_mapped	S_Splices_on_chr6
bone marrow	ERR315425		adult group-7 V230	bonemarrow_5a	51	PAIRED	14755708	14755708	202	1172275	195.77	65134	2066	407012
First_base	Last_base	Exons	Vegfa	Strand	Motiff	Annotat	Unique	Multi	Max_splice_align_overhang
43738363	43742077	newA_2	'1a-2	1	1	N	2	0	20
43739050	43742077	1_2	'1-2	1	1	Y	61	0	50
43739050	43745205	1_3	'1-3	1	1	N	1	0	44
43742130	43745205	2_3	'2-3	1	1	Y	73	0	50
43745403	43746196	3_4	'3-4	1	1	Y	113	0	50
43746274	43746625	4_5	'4-5	1	1	Y	115	0	50
43746274	43752277	4_8	'4-8a	1	1	Y	0	1	3
43746656	43748468	5_6	'5-6a	1	1	Y	5	0	30
43746656	43749692	5_7	'5-7	1	1	Y	23	0	34
43746656	43752277	5_8	'5-8a	1	1	Y	68	1	34
43748523	43749692	6a_7	'6a-7	1	1	Y	3	0	39
43748541	43749692	6b_7	'6b-7	1	1	Y	10	0	50
43749790	43752277	7a_8	'7a-8a	1	3	Y	1	0	47
43749825	43752277	7_8	'7b-8a	1	1	Y	40	1	49
TOTAL							515	3
Tissue	Run	Sex	Description	Source	ReadLen	Paired	Num_reads	Star_Num_input_reads	S_Avg_input_read_len	S_Uniquely_mapped	S_Avg_mapped_len	S_Multi_mapped	S_Many_loci_mapped	S_Splices_on_chr6
bone marrow	ERR315469		adult group-7 V230	bonemarrow_5a	51	PAIRED	14932588	14932588	202	1187589	195.78	65420	2116	411464
First_base	Last_base	Exons	Vegfa	Strand	Motiff	Annotat	Unique	Multi	Max_splice_align_overhang
43738363	43745205	newA_3		1	1	N	2	0	45
43739050	43742077	1_2	'1-2	1	1	Y	59	0	50
43739050	43745205	1_3	'1-3	1	1	N	2	0	42
43742130	43745205	2_3	'2-3	1	1	Y	83	0	50
43745403	43746196	3_4	'3-4	1	1	Y	108	1	50
43746274	43746625	4_5	'4-5	1	1	Y	129	1	50
43746274	43752277	4_8	'4-8a	1	1	Y	0	2	5
43746656	43748468	5_6	'5-6a	1	1	Y	3	0	30
43746656	43749692	5_7	'5-7	1	1	Y	35	0	34
43746656	43752277	5_8	'5-8a	1	1	Y	89	0	34
43748523	43749692	6a_7	'6a-7	1	1	Y	3	0	26
43748523	43752277	6a_8	'6a-8a	1	1	N	1	0	33
43748541	43749692	6b_7	'6b-7	1	1	Y	7	0	45
43748541	43752277	6b_8	'6b-8	1	1	Y	6	0	46
43749790	43752277	7a_8	'7a-8a	1	3	Y	3	0	47
43749825	43752277	7_8	'7b-8a	1	1	Y	39	2	49
TOTAL							569	6
Tissue	Run	Sex	Description	Source	ReadLen	Paired	Num_reads	Star_Num_input_reads	S_Avg_input_read_len	S_Uniquely_mapped	S_Avg_mapped_len	S_Multi_mapped	S_Many_loci_mapped	S_Splices_on_chr6
bone marrow	ERR315486		adult group-8 V248	bonemarrow_6a	51	PAIRED	16306820	16306820	202	1370558	193.45	84540	2605	520225
First_base	Last_base	Exons	Vegfa	Strand	Motiff	Annotat	Unique	Multi	Max_splice_align_overhang
43738363	43742077	newA_2	'1a-2	1	1	N	1	0	32
43739050	43742077	1_2	'1-2	1	1	Y	29	0	50
43739293	43742077	NIL_2		1	1	N	1	0	23
43740871	43742077	newC_2	'1C-2	1	1	N	1	0	14
43741376	43742077	newD_2	'1D-2	1	1	N	1	0	34
43741853	43742077	newE_2	'1E-2	1	1	N	1	0	21
43742130	43745205	2_3	'2-3	1	1	Y	34	0	50
43745403	43746196	3_4	'3-4	1	1	Y	42	1	50
43746274	43746625	4_5	'4-5	1	1	Y	53	1	31
43746274	43752277	4_8	'4-8a	1	1	Y	0	1	5
43746656	43748468	5_6	'5-6a	1	1	Y	4	0	34
43746656	43749692	5_7	'5-7	1	1	Y	5	0	30
43746656	43752277	5_8	'5-8a	1	1	Y	36	0	34
43748523	43749692	6a_7	'6a-7	1	1	Y	1	0	19
43748541	43749692	6b_7	'6b-7	1	1	Y	13	0	50
43748541	43752277	6b_8	'6b-8	1	1	Y	4	0	32
43749825	43752277	7_8	'7b-8a	1	1	Y	30	1	47
TOTAL							256	4
TOTALS for bone marrow	NumReads	Reads_uniq_mapped on chrom6	Bases uniq mapped on chrom6:	Num splices on chrom6
	131282459	12007371	2.32732e+09	4560079
First_base	Last_base	Exons	Vegfa	Files	Annotat	Unique	Multi	Max_overhang
43738363	43742077	newA_2	'1a-2	6	N	10	0	47
43738363	43745205	newA_3		1	N	2	0	45
43739050	43740467	1_NIL		1	N	1	0	15
43739050	43742077	1_2	'1-2	8	Y	319	0	50
43739050	43745205	1_3	'1-3	2	N	3	0	44
43739293	43742077	NIL_2		1	N	1	0	23
43740871	43742077	newC_2	'1C-2	1	N	1	0	14
43741376	43742077	newD_2	'1D-2	1	N	1	0	34
43741853	43742077	newE_2	'1E-2	2	N	2	0	21
43742130	43745205	2_3	'2-3	8	Y	421	0	50
43745403	43746196	3_4	'3-4	8	Y	549	2	50
43745403	43746625	3_5		1	N	1	0	41
43746028	43746196	NIL_4		1	N	1	0	22
43746274	43746625	4_5	'4-5	8	Y	607	2	50
43746274	43752277	4_8	'4-8a	7	Y	2	7	26
43746656	43748468	5_6	'5-6a	8	Y	25	0	34
43746656	43749692	5_7	'5-7	8	Y	123	0	34
43746656	43752277	5_8	'5-8a	8	Y	372	1	35
43748523	43749692	6a_7	'6a-7	8	Y	17	0	48
43748523	43752277	6a_8	'6a-8a	1	N	1	0	33
43748541	43749692	6b_7	'6b-7	8	Y	63	0	50
43748541	43752277	6b_8	'6b-8	6	Y	18	0	46
43749080	43749692	NIL_7		1	N	1	0	27
43749790	43752277	7a_8	'7a-8a	4	Y	6	0	47
43749825	43752277	7_8	'7b-8a	8	Y	228	7	50
Tissue	Run	Sex	Description	Source	ReadLen	Paired	Num_reads	Star_Num_input_reads	S_Avg_input_read_len	S_Uniquely_mapped	S_Avg_mapped_len	S_Multi_mapped	S_Many_loci_mapped	S_Splices_on_chr6
cerebral cortex	ERR315432		adult group-13 V29	brain_a	51	PAIRED	17585264	17585264	202	966233	193.53	59426	1373	393488
First_base	Last_base	Exons	Vegfa	Strand	Motiff	Annotat	Unique	Multi	Max_splice_align_overhang
43739050	43742077	1_2	'1-2	1	1	Y	17	1	46
43742130	43745205	2_3	'2-3	1	1	Y	13	0	46
43745403	43746196	3_4	'3-4	1	1	Y	28	0	49
43746274	43746625	4_5	'4-5	1	1	Y	27	0	46
43746656	43748468	5_6	'5-6a	1	1	Y	2	0	30
43746656	43749692	5_7	'5-7	1	1	Y	15	0	31
43746656	43752277	5_8	'5-8a	1	1	Y	3	0	30
43748523	43749692	6a_7	'6a-7	1	1	Y	1	0	27
43748541	43749692	6b_7	'6b-7	1	1	Y	1	0	17
43749825	43752277	7_8	'7b-8a	1	1	Y	13	0	47
TOTAL							120	1
Tissue	Run	Sex	Description	Source	ReadLen	Paired	Num_reads	Star_Num_input_reads	S_Avg_input_read_len	S_Uniquely_mapped	S_Avg_mapped_len	S_Multi_mapped	S_Many_loci_mapped	S_Splices_on_chr6
cerebral cortex	ERR315455		adult group-12 V103	brain_3c	51	PAIRED	24323755	24323755	202	1345299	192.59	86255	1927	541624
First_base	Last_base	Exons	Vegfa	Strand	Motiff	Annotat	Unique	Multi	Max_splice_align_overhang
43739050	43742077	1_2	'1-2	1	1	Y	32	1	50
43739050	43745205	1_3	'1-3	1	1	N	1	0	32
43742130	43745205	2_3	'2-3	1	1	Y	49	1	47
43745403	43746196	3_4	'3-4	1	1	Y	58	0	49
43746274	43746625	4_5	'4-5	1	1	Y	108	1	40
43746656	43748468	5_6	'5-6a	1	1	Y	12	1	35
43746656	43749692	5_7	'5-7	1	1	Y	81	0	34
43746656	43752277	5_8	'5-8a	1	1	Y	10	1	47
43748523	43749692	6a_7	'6a-7	1	1	Y	2	0	45
43748541	43749692	6b_7	'6b-7	1	1	Y	7	1	44
43749825	43752277	7_8	'7b-8a	1	1	Y	97	0	50
TOTAL							457	6
Tissue	Run	Sex	Description	Source	ReadLen	Paired	Num_reads	Star_Num_input_reads	S_Avg_input_read_len	S_Uniquely_mapped	S_Avg_mapped_len	S_Multi_mapped	S_Many_loci_mapped	S_Splices_on_chr6
cerebral cortex	ERR315477		adult group-11 V102	brain_3b	51	PAIRED	28466648	28466648	202	1724993	192.8	100143	2923	697489
First_base	Last_base	Exons	Vegfa	Strand	Motiff	Annotat	Unique	Multi	Max_splice_align_overhang
43739050	43742077	1_2	'1-2	1	1	Y	28	0	45
43739826	43742077	NIL_2		1	1	N	1	0	22
43739839	43742077	1A_2	'1A-2	1	1	Y	2	0	39
43740696	43742077	newB_2	'1B-2	1	1	N	1	0	41
43742130	43745205	2_3	'2-3	1	1	Y	44	0	50
43745403	43746196	3_4	'3-4	1	1	Y	51	1	48
43746274	43746625	4_5	'4-5	1	1	Y	90	0	30
43746274	43752277	4_8	'4-8a	1	1	Y	0	3	5
43746656	43748468	5_6	'5-6a	1	1	Y	6	0	30
43746656	43749692	5_7	'5-7	1	1	Y	43	0	47
43746656	43752277	5_8	'5-8a	1	1	Y	21	0	30
43748541	43749692	6b_7	'6b-7	1	1	Y	7	0	45
43748541	43752277	6b_8	'6b-8	1	1	Y	1	0	3
43749825	43752277	7_8	'7b-8a	1	1	Y	63	3	50
TOTAL							358	7
TOTALS for cerebral cortex	NumReads	Reads_uniq_mapped on chrom6	Bases uniq mapped on chrom6:	Num splices on chrom6
	70375667	4036525	7.78665e+08	1632601
First_base	Last_base	Exons	Vegfa	Files	Annotat	Unique	Multi	Max_overhang
43739050	43742077	1_2	'1-2	3	Y	77	2	50
43739050	43745205	1_3	'1-3	1	N	1	0	32
43739826	43742077	NIL_2		1	N	1	0	22
43739839	43742077	1A_2	'1A-2	1	Y	2	0	39
43740696	43742077	newB_2	'1B-2	1	N	1	0	41
43742130	43745205	2_3	'2-3	3	Y	106	1	50
43745403	43746196	3_4	'3-4	3	Y	137	1	49
43746274	43746625	4_5	'4-5	3	Y	225	1	46
43746274	43752277	4_8	'4-8a	1	Y	0	3	5
43746656	43748468	5_6	'5-6a	3	Y	20	1	35
43746656	43749692	5_7	'5-7	3	Y	139	0	47
43746656	43752277	5_8	'5-8a	3	Y	34	1	47
43748523	43749692	6a_7	'6a-7	2	Y	3	0	45
43748541	43749692	6b_7	'6b-7	3	Y	15	1	45
43748541	43752277	6b_8	'6b-8	1	Y	1	0	3
43749825	43752277	7_8	'7b-8a	3	Y	173	3	50
Tissue	Run	Sex	Description	Source	ReadLen	Paired	Num_reads	Star_Num_input_reads	S_Avg_input_read_len	S_Uniquely_mapped	S_Avg_mapped_len	S_Multi_mapped	S_Many_loci_mapped	S_Splices_on_chr6
colon	ERR315348		adult group-14 V10	colon_a	51	PAIRED	17228587	17228587	202	1218704	192.68	64779	2162	537060
First_base	Last_base	Exons	Vegfa	Strand	Motiff	Annotat	Unique	Multi	Max_splice_align_overhang
43739050	43742077	1_2	'1-2	1	1	Y	48	0	50
43741853	43742077	newE_2	'1E-2	1	1	N	1	0	30
43742130	43745205	2_3	'2-3	1	1	Y	41	0	50
43745403	43746196	3_4	'3-4	1	1	Y	43	0	49
43746274	43746625	4_5	'4-5	1	1	Y	60	0	31
43746656	43748468	5_6	'5-6a	1	1	Y	9	0	30
43746656	43749692	5_7	'5-7	1	1	Y	20	0	32
43746656	43752277	5_8	'5-8a	1	1	Y	24	0	50
43748523	43749692	6a_7	'6a-7	1	1	Y	1	0	24
43748541	43749692	6b_7	'6b-7	1	1	Y	11	0	44
43748541	43752277	6b_8	'6b-8	1	1	Y	1	0	35
43749825	43752277	7_8	'7b-8a	1	1	Y	39	0	46
TOTAL							298	0
Tissue	Run	Sex	Description	Source	ReadLen	Paired	Num_reads	Star_Num_input_reads	S_Avg_input_read_len	S_Uniquely_mapped	S_Avg_mapped_len	S_Multi_mapped	S_Many_loci_mapped	S_Splices_on_chr6
colon	ERR315357		adult group-15 V11	colon_b	51	PAIRED	42488341	42488341	202	3673695	192.77	185163	4979	1683655
First_base	Last_base	Exons	Vegfa	Strand	Motiff	Annotat	Unique	Multi	Max_splice_align_overhang
43739050	43742077	1_2	'1-2	1	1	Y	51	1	50
43739839	43742077	1A_2	'1A-2	1	1	Y	3	0	45
43742130	43745205	2_3	'2-3	1	1	Y	72	1	50
43745403	43746196	3_4	'3-4	1	1	Y	79	0	50
43746274	43746625	4_5	'4-5	1	1	Y	103	0	44
[truncated: 4,528 more rows]
